# Supplementary material for: Ternifolipyrons A–J: new cytotoxic α-pyrones from Isodon ternifolius (D. Don) Kudô
Source: RSC Adv. 2023 Jun 29;13(29):19710–20. doi: 10.1039/d3ra03146b (PMC10309080; doi:10.1039/d3ra03146b)
Supplement: RA-013-D3RA03146B-s002 [file RA-013-D3RA03146B-s002.cif]

# Electronic Supplementary Material (ESI) for RSC Advances.
# This journal is © The Royal Society of Chemistry 2023

####################################################################### 
# 
# This file contains crystal structure data downloaded from the 
# Cambridge Structural Database (CSD) hosted by the Cambridge 
# Crystallographic Data Centre (CCDC).
# 
# Full information about CCDC data access policies and citation 
# guidelines are available at http://www.ccdc.cam.ac.uk/access/V1 
# 
# Audit and citation data items may have been added by the CCDC. 
# Please retain this information to preserve the provenance of 
# this file and to allow appropriate attribution of the data. 
# 
#######################################################################

data_p21_b
_database_code_depnum_ccdc_archive 'CCDC 2246696'
loop_
_audit_author_name
_audit_author_address
'Hiroshi Imagawa'
;Tokushima Bunri University
Japan
;
_audit_update_record             
;
2023-03-07 deposited with the CCDC.	2023-06-23 downloaded from the CCDC.
;

_audit_creation_method           SHELXL-2014/7
_shelx_SHELXL_version_number     2014/7
_chemical_name_systematic        
'(2S,3R,6R,7R,E)-7-((4-bromobenzoyl)oxy)-6-methoxy-7-((R)-6-oxo-3,6-dihydro-2H-pyran-2-yl)hept-4-ene-2,3-diyl diacetate'
_chemical_name_common            ?
_chemical_melting_point          ?
_chemical_formula_moiety         ?
_chemical_formula_sum            'C24 H27 Br O9'
_chemical_formula_weight         539.36

loop_
_atom_type_symbol
_atom_type_description
_atom_type_scat_dispersion_real
_atom_type_scat_dispersion_imag
_atom_type_scat_source
C C 0.0033 0.0016 'International Tables Vol C Tables 4.2.6.8 and 6.1.1.4'
H H 0.0000 0.0000 'International Tables Vol C Tables 4.2.6.8 and 6.1.1.4'
O O 0.0106 0.0060 'International Tables Vol C Tables 4.2.6.8 and 6.1.1.4'
Br Br -0.2901 2.4595 'International Tables Vol C Tables 4.2.6.8 and 6.1.1.4'

_space_group_crystal_system      monoclinic
_space_group_IT_number           4
_space_group_name_H-M_alt        'P 21'
_space_group_name_Hall           'P 2yb'

_shelx_space_group_comment       
;
The symmetry employed for this shelxl refinement is uniquely defined
by the following loop, which should always be used as a source of
symmetry information in preference to the above space-group names.
They are only intended as comments.
;

loop_
_space_group_symop_operation_xyz
'x, y, z'
'-x, y+1/2, -z'

_cell_length_a                   13.5903(13)
_cell_length_b                   6.6575(6)
_cell_length_c                   13.8833(13)
_cell_angle_alpha                90
_cell_angle_beta                 100.1930(10)
_cell_angle_gamma                90
_cell_volume                     1236.3(2)
_cell_formula_units_Z            2
_cell_measurement_temperature    273(2)
_cell_measurement_reflns_used    7428
_cell_measurement_theta_min      1.490
_cell_measurement_theta_max      29.194

_exptl_crystal_description       needle
_exptl_crystal_colour            colorless
_exptl_crystal_density_meas      'not measured'
_exptl_crystal_density_method    'not measured'
_exptl_crystal_density_diffrn    1.449
_exptl_crystal_F_000             556
_exptl_transmission_factor_min   ?
_exptl_transmission_factor_max   ?
_exptl_crystal_size_max          0.600
_exptl_crystal_size_mid          0.050
_exptl_crystal_size_min          0.030
_exptl_absorpt_coefficient_mu    1.712
_shelx_estimated_absorpt_T_min   0.426
_shelx_estimated_absorpt_T_max   0.950
_exptl_absorpt_correction_type   empirical
_exptl_absorpt_correction_T_min  0.426
_exptl_absorpt_correction_T_max  0.950
_exptl_absorpt_process_details   'SADABS V2014/5 (Bruker AXS Inc.)'
_exptl_absorpt_special_details   ?
_diffrn_ambient_temperature      273(2)
_diffrn_radiation_wavelength     0.71073
_diffrn_radiation_type           MoK\a
_diffrn_source                   'rotating anode'
_diffrn_measurement_device_type  'CCD area detector'
_diffrn_measurement_method       'phi and omega scans'
_diffrn_detector_area_resol_mean 8.3333
_diffrn_reflns_number            7428
_diffrn_reflns_av_unetI/netI     0.0574
_diffrn_reflns_av_R_equivalents  0.0165
_diffrn_reflns_limit_h_min       -18
_diffrn_reflns_limit_h_max       18
_diffrn_reflns_limit_k_min       -8
_diffrn_reflns_limit_k_max       9
_diffrn_reflns_limit_l_min       -18
_diffrn_reflns_limit_l_max       13
_diffrn_reflns_theta_min         1.490
_diffrn_reflns_theta_max         29.194
_diffrn_reflns_theta_full        25.242
_diffrn_measured_fraction_theta_max 0.919
_diffrn_measured_fraction_theta_full 0.999
_diffrn_reflns_Laue_measured_fraction_max 0.919
_diffrn_reflns_Laue_measured_fraction_full 0.999
_diffrn_reflns_point_group_measured_fraction_max 0.748
_diffrn_reflns_point_group_measured_fraction_full 0.852
_reflns_number_total             4996
_reflns_number_gt                4579
_reflns_threshold_expression     'I > 2\s(I)'
_reflns_Friedel_coverage         0.505
_reflns_Friedel_fraction_max     0.547
_reflns_Friedel_fraction_full    0.675

_reflns_special_details          
;
 Reflections were merged by SHELXL according to the crystal
 class for the calculation of statistics and refinement.
 
 _reflns_Friedel_fraction is defined as the number of unique
 Friedel pairs measured divided by the number that would be
 possible theoretically, ignoring centric projections and
 systematic absences.
;

_computing_data_collection       'ApexII (Bruker AXS Inc.'
_computing_cell_refinement       'ApexII (Bruker AXS Inc.'
_computing_data_reduction        'ApexII (Bruker AXS Inc.'
_computing_structure_solution    'SHELXL-2014/7 (Sheldrick, 2014)'
_computing_structure_refinement  'SHELXL-2014/7 (Sheldrick, 2014)'
_computing_molecular_graphics    'ApexII (Bruker AXS Inc.'
_computing_publication_material  'ApexII (Bruker AXS Inc.'
_refine_special_details          ?
_refine_ls_structure_factor_coef Fsqd
_refine_ls_matrix_type           full
_refine_ls_weighting_scheme      calc
_refine_ls_weighting_details     'w=1/[\s^2^(Fo^2^)] where P=(Fo^2^+2Fc^2^)/3'
_atom_sites_solution_primary     ?
_atom_sites_solution_secondary   ?
_atom_sites_solution_hydrogens   geom
_refine_ls_hydrogen_treatment    constr
_refine_ls_extinction_method     none
_refine_ls_extinction_coef       .
_refine_ls_abs_structure_details 
;
 Flack x determined using 1434 quotients [(I+)-(I-)]/[(I+)+(I-)]
 (Parsons, Flack and Wagner, Acta Cryst. B69 (2013) 249-259).
;
_refine_ls_abs_structure_Flack   0.020(4)
_chemical_absolute_configuration ad
_refine_ls_number_reflns         4996
_refine_ls_number_parameters     311
_refine_ls_number_restraints     1
_refine_ls_R_factor_all          0.0284
_refine_ls_R_factor_gt           0.0251
_refine_ls_wR_factor_ref         0.0592
_refine_ls_wR_factor_gt          0.0582
_refine_ls_goodness_of_fit_ref   0.937
_refine_ls_restrained_S_all      0.937
_refine_ls_shift/su_max          0.001
_refine_ls_shift/su_mean         0.000

loop_
_atom_site_label
_atom_site_type_symbol
_atom_site_fract_x
_atom_site_fract_y
_atom_site_fract_z
_atom_site_U_iso_or_equiv
_atom_site_adp_type
_atom_site_occupancy
_atom_site_site_symmetry_order
_atom_site_calc_flag
_atom_site_refinement_flags_posn
_atom_site_refinement_flags_adp
_atom_site_refinement_flags_occupancy
_atom_site_disorder_assembly
_atom_site_disorder_group
Br01 Br 0.02168(2) 0.03719(4) 1.18134(2) 0.03002(8) Uani 1 1 d . . . . .
O002 O 0.35281(11) 0.6121(2) 0.40602(13) 0.0220(4) Uani 1 1 d . . . . .
O003 O 0.15379(11) 0.7782(3) 0.37999(12) 0.0198(3) Uani 1 1 d . . . . .
O004 O 0.27181(12) 0.3061(2) 0.82121(12) 0.0219(4) Uani 1 1 d . . . . .
O005 O 0.47272(12) 0.2316(3) 0.82095(12) 0.0254(4) Uani 1 1 d . . . . .
O006 O 0.24556(14) -0.0185(3) 0.77731(15) 0.0301(4) Uani 1 1 d . . . . .
O007 O 0.15805(13) 0.4122(3) 0.64672(13) 0.0268(4) Uani 1 1 d . . . . .
O008 O 0.61050(14) 0.0978(3) 0.90383(15) 0.0361(5) Uani 1 1 d . . . . .
O009 O 0.51581(13) 0.6888(3) 0.42883(16) 0.0343(5) Uani 1 1 d . . . . .
O00A O 0.17427(14) 0.6262(3) 0.23909(15) 0.0336(5) Uani 1 1 d . . . . .
C7 C 0.23915(17) 0.1177(4) 0.83221(19) 0.0212(5) Uani 1 1 d . . . . .
C2 C 0.10311(19) -0.1034(4) 1.0195(2) 0.0240(5) Uani 1 1 d . . . . .
H00C H 0.0747 -0.2255 1.0322 0.029 Uiso 1 1 calc R U . . .
C14 C 0.25499(17) 0.5039(4) 0.67560(18) 0.0225(5) Uani 1 1 d . . . . .
H00D H 0.2497 0.6250 0.7145 0.027 Uiso 1 1 calc R U . . .
C15 C 0.29672(15) 0.5549(4) 0.58518(16) 0.0198(4) Uani 1 1 d . . . . .
H00E H 0.3212 0.4509 0.5514 0.024 Uiso 1 1 calc R U . . .
C4 C 0.19261(17) 0.1028(4) 0.92172(19) 0.0203(5) Uani 1 1 d . . . . .
C9 C 0.42445(18) 0.4109(4) 0.77461(18) 0.0208(5) Uani 1 1 d . . . . .
H00G H 0.4558 0.4453 0.7184 0.025 Uiso 1 1 calc R U . . .
C21 C 0.44811(16) 0.5814(4) 0.39444(17) 0.0209(5) Uani 1 1 d . . . . .
C8 C 0.31788(18) 0.3459(4) 0.73711(18) 0.0212(5) Uani 1 1 d . . . . .
H00I H 0.3182 0.2225 0.6987 0.025 Uiso 1 1 calc R U . . .
C5 C 0.18982(18) 0.2633(4) 0.98540(19) 0.0229(5) Uani 1 1 d . . . . .
H00J H 0.2198 0.3846 0.9742 0.027 Uiso 1 1 calc R U . . .
C3 C 0.15138(18) -0.0820(4) 0.94007(19) 0.0226(5) Uani 1 1 d . . . . .
H00K H 0.1562 -0.1908 0.8991 0.027 Uiso 1 1 calc R U . . .
C13 C 0.5668(2) 0.2485(4) 0.8729(2) 0.0272(6) Uani 1 1 d . . . . .
C6 C 0.14254(19) 0.2431(4) 1.0653(2) 0.0257(5) Uani 1 1 d . . . . .
H00M H 0.1406 0.3494 1.1084 0.031 Uiso 1 1 calc R U . . .
C16 C 0.30039(16) 0.7401(4) 0.55112(18) 0.0204(5) Uani 1 1 d . . . . .
H00N H 0.2840 0.8448 0.5897 0.024 Uiso 1 1 calc R U . . .
C1 C 0.09821(16) 0.0612(5) 1.07965(17) 0.0239(5) Uani 1 1 d . . . . .
C18 C 0.24459(18) 0.8955(4) 0.38496(19) 0.0197(5) Uani 1 1 d . . . . .
H1A H 0.2624 0.9026 0.3196 0.024 Uiso 1 1 calc R U . . .
C23 C 0.12714(19) 0.6509(4) 0.30344(19) 0.0247(5) Uani 1 1 d . . . . .
C10 C 0.43764(18) 0.5859(3) 0.84520(19) 0.0253(6) Uani 1 1 d . . . . .
H00A H 0.4120 0.7078 0.8116 0.030 Uiso 1 1 calc R U . . .
H00B H 0.4009 0.5614 0.8979 0.030 Uiso 1 1 calc R U . . .
C17 C 0.32908(17) 0.7928(4) 0.45485(18) 0.0202(5) Uani 1 1 d . . . . .
H00S H 0.3877 0.8810 0.4661 0.024 Uiso 1 1 calc R U . . .
C24 C 0.02988(16) 0.5517(5) 0.31048(19) 0.0324(6) Uani 1 1 d . . . . .
H00F H 0.0058 0.4800 0.2510 0.049 Uiso 1 1 calc R U . . .
H00H H -0.0181 0.6519 0.3205 0.049 Uiso 1 1 calc R U . . .
H00L H 0.0395 0.4595 0.3645 0.049 Uiso 1 1 calc R U . . .
C22 C 0.4558(2) 0.3950(4) 0.3364(2) 0.0283(6) Uani 1 1 d . . . . .
H00O H 0.5171 0.3971 0.3111 0.042 Uiso 1 1 calc R U . . .
H00Q H 0.4002 0.3885 0.2831 0.042 Uiso 1 1 calc R U . . .
H00R H 0.4549 0.2796 0.3777 0.042 Uiso 1 1 calc R U . . .
C19 C 0.22215(19) 1.1047(4) 0.4176(2) 0.0267(6) Uani 1 1 d . . . . .
H00T H 0.1707 1.1641 0.3699 0.040 Uiso 1 1 calc R U . . .
H00U H 0.2815 1.1854 0.4243 0.040 Uiso 1 1 calc R U . . .
H00V H 0.2000 1.0974 0.4795 0.040 Uiso 1 1 calc R U . . .
C12 C 0.6071(2) 0.4525(4) 0.8928(2) 0.0351(7) Uani 1 1 d . . . . .
H00W H 0.6758 0.4714 0.9105 0.042 Uiso 1 1 calc R U . . .
C11 C 0.5464(2) 0.6092(4) 0.8857(2) 0.0333(7) Uani 1 1 d . . . . .
H00X H 0.5716 0.7350 0.9061 0.040 Uiso 1 1 calc R U . . .
C20 C 0.08455(17) 0.5529(6) 0.6052(2) 0.0361(6) Uani 1 1 d . . . . .
H00$ H 0.0843 0.6642 0.6492 0.054 Uiso 1 1 calc R U . . .
H00 H 0.0200 0.4897 0.5942 0.054 Uiso 1 1 calc R U . . .
H1 H 0.0995 0.6004 0.5441 0.054 Uiso 1 1 calc R U . . .

loop_
_atom_site_aniso_label
_atom_site_aniso_U_11
_atom_site_aniso_U_22
_atom_site_aniso_U_33
_atom_site_aniso_U_23
_atom_site_aniso_U_13
_atom_site_aniso_U_12
Br01 0.03704(14) 0.02803(13) 0.02524(13) 0.00508(13) 0.00623(9) 0.00853(13)
O002 0.0153(7) 0.0193(8) 0.0319(10) -0.0061(7) 0.0054(7) 0.0011(6)
O003 0.0186(8) 0.0164(8) 0.0230(9) -0.0015(6) 0.0003(7) -0.0021(6)
O004 0.0298(9) 0.0141(8) 0.0215(9) -0.0011(6) 0.0037(7) -0.0026(7)
O005 0.0290(10) 0.0128(8) 0.0302(11) -0.0001(7) -0.0061(8) -0.0007(7)
O006 0.0426(11) 0.0162(9) 0.0325(11) -0.0065(7) 0.0092(9) -0.0055(7)
O007 0.0218(9) 0.0288(10) 0.0290(10) 0.0024(8) 0.0021(8) -0.0001(8)
O008 0.0362(10) 0.0232(11) 0.0417(12) 0.0053(8) -0.0125(9) 0.0019(8)
O009 0.0200(9) 0.0384(12) 0.0457(12) -0.0079(9) 0.0089(9) -0.0052(8)
O00A 0.0351(10) 0.0313(11) 0.0335(11) -0.0125(9) 0.0030(9) 0.0045(9)
C7 0.0205(11) 0.0146(10) 0.0256(14) 0.0003(10) -0.0037(10) -0.0008(9)
C2 0.0246(12) 0.0178(12) 0.0270(14) 0.0014(10) -0.0029(11) -0.0017(10)
C14 0.0234(11) 0.0211(15) 0.0218(12) -0.0024(9) 0.0012(9) 0.0009(9)
C15 0.0165(9) 0.0192(11) 0.0220(11) -0.0050(11) -0.0016(8) 0.0006(11)
C4 0.0182(11) 0.0175(11) 0.0219(12) 0.0009(8) -0.0057(9) 0.0015(9)
C9 0.0242(12) 0.0132(11) 0.0224(13) 0.0001(9) -0.0029(10) -0.0007(9)
C21 0.0200(11) 0.0243(15) 0.0194(12) 0.0043(9) 0.0062(9) 0.0030(9)
C8 0.0279(12) 0.0149(11) 0.0204(13) -0.0023(9) 0.0030(10) -0.0019(9)
C5 0.0244(12) 0.0142(11) 0.0275(14) 0.0003(10) -0.0024(11) 0.0007(9)
C3 0.0232(12) 0.0179(12) 0.0238(14) -0.0032(10) -0.0042(11) -0.0023(10)
C13 0.0307(14) 0.0203(12) 0.0270(14) 0.0024(10) -0.0049(11) -0.0027(11)
C6 0.0285(13) 0.0190(12) 0.0278(14) -0.0027(10) -0.0003(11) 0.0053(10)
C16 0.0163(11) 0.0206(12) 0.0223(13) -0.0039(9) -0.0017(9) 0.0009(9)
C1 0.0221(10) 0.0263(14) 0.0208(11) 0.0008(11) -0.0028(9) 0.0061(11)
C18 0.0223(12) 0.0149(11) 0.0221(13) -0.0002(9) 0.0043(10) -0.0034(9)
C23 0.0274(13) 0.0160(12) 0.0270(14) -0.0030(10) -0.0051(11) 0.0035(10)
C10 0.0318(12) 0.0156(14) 0.0272(13) -0.0020(9) 0.0018(10) -0.0033(9)
C17 0.0161(11) 0.0170(11) 0.0271(13) -0.0036(9) 0.0027(10) -0.0017(9)
C24 0.0278(12) 0.0218(13) 0.0433(15) -0.0084(15) -0.0052(11) -0.0010(14)
C22 0.0270(13) 0.0317(15) 0.0275(14) -0.0020(11) 0.0090(11) 0.0058(11)
C19 0.0281(13) 0.0157(12) 0.0343(15) -0.0021(10) 0.0005(11) -0.0011(10)
C12 0.0363(15) 0.0229(14) 0.0389(17) 0.0029(12) -0.0134(13) -0.0084(12)
C11 0.0434(16) 0.0204(12) 0.0301(15) 0.0001(10) -0.0095(13) -0.0120(12)
C20 0.0227(11) 0.0468(17) 0.0403(15) 0.0126(18) 0.0095(10) 0.0082(16)

_geom_special_details            
;
 All esds (except the esd in the dihedral angle between two l.s. planes)
 are estimated using the full covariance matrix.  The cell esds are taken
 into account individually in the estimation of esds in distances, angles
 and torsion angles; correlations between esds in cell parameters are only
 used when they are defined by crystal symmetry.  An approximate (isotropic)
 treatment of cell esds is used for estimating esds involving l.s. planes.
;

loop_
_geom_bond_atom_site_label_1
_geom_bond_atom_site_label_2
_geom_bond_distance
_geom_bond_site_symmetry_2
_geom_bond_publ_flag
Br01 C1 1.903(2) . ?
O002 C21 1.349(3) . ?
O002 C17 1.445(3) . ?
O003 C23 1.357(3) . ?
O003 C18 1.452(3) . ?
O004 C7 1.348(3) . ?
O004 C8 1.444(3) . ?
O005 C13 1.357(3) . ?
O005 C9 1.456(3) . ?
O006 C7 1.198(3) . ?
O007 C20 1.416(3) . ?
O007 C14 1.443(3) . ?
O008 C13 1.206(3) . ?
O009 C21 1.196(3) . ?
O00A C23 1.199(3) . ?
C7 C4 1.494(4) . ?
C2 C1 1.386(4) . ?
C2 C3 1.387(4) . ?
C2 H00C 0.9300 . ?
C14 C15 1.505(3) . ?
C14 C8 1.519(3) . ?
C14 H00D 0.9800 . ?
C15 C16 1.324(4) . ?
C15 H00E 0.9300 . ?
C4 C5 1.392(4) . ?
C4 C3 1.394(3) . ?
C9 C10 1.512(3) . ?
C9 C8 1.513(3) . ?
C9 H00G 0.9800 . ?
C21 C22 1.493(4) . ?
C8 H00I 0.9800 . ?
C5 C6 1.383(4) . ?
C5 H00J 0.9300 . ?
C3 H00K 0.9300 . ?
C13 C12 1.473(4) . ?
C6 C1 1.383(4) . ?
C6 H00M 0.9300 . ?
C16 C17 1.499(4) . ?
C16 H00N 0.9300 . ?
C18 C19 1.513(3) . ?
C18 C17 1.527(3) . ?
C18 H1A 0.9800 . ?
C23 C24 1.496(4) . ?
C10 C11 1.493(4) . ?
C10 H00A 0.9700 . ?
C10 H00B 0.9700 . ?
C17 H00S 0.9800 . ?
C24 H00F 0.9600 . ?
C24 H00H 0.9600 . ?
C24 H00L 0.9600 . ?
C22 H00O 0.9600 . ?
C22 H00Q 0.9600 . ?
C22 H00R 0.9600 . ?
C19 H00T 0.9600 . ?
C19 H00U 0.9600 . ?
C19 H00V 0.9600 . ?
C12 C11 1.323(4) . ?
C12 H00W 0.9300 . ?
C11 H00X 0.9300 . ?
C20 H00$ 0.9600 . ?
C20 H00 0.9600 . ?
C20 H1 0.9600 . ?

loop_
_geom_angle_atom_site_label_1
_geom_angle_atom_site_label_2
_geom_angle_atom_site_label_3
_geom_angle
_geom_angle_site_symmetry_1
_geom_angle_site_symmetry_3
_geom_angle_publ_flag
C21 O002 C17 118.75(19) . . ?
C23 O003 C18 118.67(19) . . ?
C7 O004 C8 117.44(19) . . ?
C13 O005 C9 118.40(19) . . ?
C20 O007 C14 112.1(2) . . ?
O006 C7 O004 124.7(2) . . ?
O006 C7 C4 124.6(2) . . ?
O004 C7 C4 110.6(2) . . ?
C1 C2 C3 118.5(2) . . ?
C1 C2 H00C 120.7 . . ?
C3 C2 H00C 120.7 . . ?
O007 C14 C15 108.91(19) . . ?
O007 C14 C8 104.98(19) . . ?
C15 C14 C8 111.6(2) . . ?
O007 C14 H00D 110.4 . . ?
C15 C14 H00D 110.4 . . ?
C8 C14 H00D 110.4 . . ?
C16 C15 C14 123.5(2) . . ?
C16 C15 H00E 118.3 . . ?
C14 C15 H00E 118.3 . . ?
C5 C4 C3 120.3(2) . . ?
C5 C4 C7 122.7(2) . . ?
C3 C4 C7 117.0(2) . . ?
O005 C9 C10 110.6(2) . . ?
O005 C9 C8 104.27(18) . . ?
C10 C9 C8 116.1(2) . . ?
O005 C9 H00G 108.5 . . ?
C10 C9 H00G 108.5 . . ?
C8 C9 H00G 108.5 . . ?
O009 C21 O002 123.3(2) . . ?
O009 C21 C22 126.2(2) . . ?
O002 C21 C22 110.5(2) . . ?
O004 C8 C9 107.45(19) . . ?
O004 C8 C14 107.47(19) . . ?
C9 C8 C14 113.9(2) . . ?
O004 C8 H00I 109.3 . . ?
C9 C8 H00I 109.3 . . ?
C14 C8 H00I 109.3 . . ?
C6 C5 C4 120.2(2) . . ?
C6 C5 H00J 119.9 . . ?
C4 C5 H00J 119.9 . . ?
C2 C3 C4 119.9(2) . . ?
C2 C3 H00K 120.1 . . ?
C4 C3 H00K 120.1 . . ?
O008 C13 O005 118.6(2) . . ?
O008 C13 C12 123.9(2) . . ?
O005 C13 C12 117.4(2) . . ?
C1 C6 C5 118.5(2) . . ?
C1 C6 H00M 120.8 . . ?
C5 C6 H00M 120.8 . . ?
C15 C16 C17 124.7(2) . . ?
C15 C16 H00N 117.7 . . ?
C17 C16 H00N 117.7 . . ?
C6 C1 C2 122.5(2) . . ?
C6 C1 Br01 119.3(2) . . ?
C2 C1 Br01 118.1(2) . . ?
O003 C18 C19 107.14(18) . . ?
O003 C18 C17 109.05(19) . . ?
C19 C18 C17 113.0(2) . . ?
O003 C18 H1A 109.2 . . ?
C19 C18 H1A 109.2 . . ?
C17 C18 H1A 109.2 . . ?
O00A C23 O003 124.4(2) . . ?
O00A C23 C24 125.6(2) . . ?
O003 C23 C24 109.9(2) . . ?
C11 C10 C9 108.7(2) . . ?
C11 C10 H00A 110.0 . . ?
C9 C10 H00A 110.0 . . ?
C11 C10 H00B 110.0 . . ?
C9 C10 H00B 110.0 . . ?
H00A C10 H00B 108.3 . . ?
O002 C17 C16 109.8(2) . . ?
O002 C17 C18 106.25(19) . . ?
C16 C17 C18 112.73(19) . . ?
O002 C17 H00S 109.3 . . ?
C16 C17 H00S 109.3 . . ?
C18 C17 H00S 109.3 . . ?
C23 C24 H00F 109.5 . . ?
C23 C24 H00H 109.5 . . ?
H00F C24 H00H 109.5 . . ?
C23 C24 H00L 109.5 . . ?
H00F C24 H00L 109.5 . . ?
H00H C24 H00L 109.5 . . ?
C21 C22 H00O 109.5 . . ?
C21 C22 H00Q 109.5 . . ?
H00O C22 H00Q 109.5 . . ?
C21 C22 H00R 109.5 . . ?
H00O C22 H00R 109.5 . . ?
H00Q C22 H00R 109.5 . . ?
C18 C19 H00T 109.5 . . ?
C18 C19 H00U 109.5 . . ?
H00T C19 H00U 109.5 . . ?
C18 C19 H00V 109.5 . . ?
H00T C19 H00V 109.5 . . ?
H00U C19 H00V 109.5 . . ?
C11 C12 C13 120.4(3) . . ?
C11 C12 H00W 119.8 . . ?
C13 C12 H00W 119.8 . . ?
C12 C11 C10 120.6(2) . . ?
C12 C11 H00X 119.7 . . ?
C10 C11 H00X 119.7 . . ?
O007 C20 H00$ 109.5 . . ?
O007 C20 H00 109.5 . . ?
H00$ C20 H00 109.5 . . ?
O007 C20 H1 109.5 . . ?
H00$ C20 H1 109.5 . . ?
H00 C20 H1 109.5 . . ?

_refine_diff_density_max         0.613
_refine_diff_density_min         -0.292
_refine_diff_density_rms         0.050

_shelx_res_file                  
;

    p21_b.res created by SHELXL-2014/7

TITL p21_b.res in P2(1)
CELL  0.71073  13.5903   6.6575  13.8833   90.000  100.193   90.000
ZERR    2.000   0.0013   0.0006   0.0013    0.000    0.001    0.000
LATT -1
SYMM -X, 1/2+Y, -Z
SFAC C  H  O  Br
UNIT 48  54  18  2
L.S. 10
ACTA
BOND $H
FMAP 2
PLAN 20
size 0.6 0.05 0.03
TEMP 0.000
WGHT    0.000000
FVAR       0.66754
BR01  4    0.021681    0.037194    1.181335    11.00000    0.03704    0.02803 =
         0.02524    0.00508    0.00623    0.00853
O002  3    0.352808    0.612131    0.406022    11.00000    0.01533    0.01929 =
         0.03193   -0.00610    0.00537    0.00109
O003  3    0.153789    0.778186    0.379988    11.00000    0.01865    0.01636 =
         0.02302   -0.00153    0.00031   -0.00210
O004  3    0.271806    0.306124    0.821211    11.00000    0.02983    0.01406 =
         0.02150   -0.00109    0.00368   -0.00262
O005  3    0.472720    0.231628    0.820946    11.00000    0.02896    0.01283 =
         0.03023   -0.00008   -0.00608   -0.00069
O006  3    0.245561   -0.018512    0.777312    11.00000    0.04264    0.01619 =
         0.03253   -0.00654    0.00917   -0.00549
O007  3    0.158051    0.412192    0.646715    11.00000    0.02181    0.02877 =
         0.02903    0.00241    0.00211   -0.00011
O008  3    0.610503    0.097759    0.903832    11.00000    0.03617    0.02318 =
         0.04172    0.00531   -0.01253    0.00185
O009  3    0.515806    0.688777    0.428827    11.00000    0.01997    0.03842 =
         0.04568   -0.00791    0.00893   -0.00519
O00A  3    0.174271    0.626239    0.239093    11.00000    0.03507    0.03129 =
         0.03347   -0.01251    0.00301    0.00452
C7    1    0.239155    0.117695    0.832213    11.00000    0.02051    0.01465 =
         0.02557    0.00034   -0.00372   -0.00080
C2    1    0.103108   -0.103431    1.019519    11.00000    0.02459    0.01784 =
         0.02698    0.00142   -0.00293   -0.00175
AFIX  43
H00C  2    0.074658   -0.225502    1.032179    11.00000   -1.20000
AFIX   0
C14   1    0.254990    0.503887    0.675597    11.00000    0.02341    0.02113 =
         0.02180   -0.00244    0.00117    0.00087
AFIX  13
H00D  2    0.249705    0.625004    0.714475    11.00000   -1.20000
AFIX   0
C15   1    0.296719    0.554916    0.585177    11.00000    0.01649    0.01918 =
         0.02205   -0.00498   -0.00158    0.00063
AFIX  43
H00E  2    0.321226    0.450927    0.551433    11.00000   -1.20000
AFIX   0
C4    1    0.192606    0.102772    0.921715    11.00000    0.01821    0.01754 =
         0.02189    0.00088   -0.00568    0.00147
C9    1    0.424447    0.410935    0.774607    11.00000    0.02421    0.01317 =
         0.02240    0.00013   -0.00289   -0.00073
AFIX  13
H00G  2    0.455818    0.445300    0.718417    11.00000   -1.20000
AFIX   0
C21   1    0.448115    0.581428    0.394439    11.00000    0.02001    0.02427 =
         0.01943    0.00426    0.00624    0.00305
C8    1    0.317882    0.345903    0.737106    11.00000    0.02792    0.01488 =
         0.02045   -0.00231    0.00300   -0.00191
AFIX  13
H00I  2    0.318216    0.222493    0.698687    11.00000   -1.20000
AFIX   0
C5    1    0.189817    0.263290    0.985397    11.00000    0.02435    0.01417 =
         0.02748    0.00027   -0.00245    0.00072
AFIX  43
H00J  2    0.219840    0.384560    0.974203    11.00000   -1.20000
AFIX   0
C3    1    0.151379   -0.082022    0.940070    11.00000    0.02320    0.01785 =
         0.02381   -0.00323   -0.00425   -0.00228
AFIX  43
H00K  2    0.156233   -0.190755    0.899117    11.00000   -1.20000
AFIX   0
C13   1    0.566812    0.248474    0.872912    11.00000    0.03066    0.02026 =
         0.02701    0.00244   -0.00492   -0.00275
C6    1    0.142537    0.243053    1.065283    11.00000    0.02850    0.01896 =
         0.02776   -0.00268   -0.00029    0.00531
AFIX  43
H00M  2    0.140613    0.349381    1.108356    11.00000   -1.20000
AFIX   0
C16   1    0.300388    0.740052    0.551118    11.00000    0.01630    0.02063 =
         0.02235   -0.00395   -0.00167    0.00092
AFIX  43
H00N  2    0.283994    0.844810    0.589682    11.00000   -1.20000
AFIX   0
C1    1    0.098207    0.061178    1.079646    11.00000    0.02206    0.02632 =
         0.02080    0.00077   -0.00281    0.00615
C18   1    0.244592    0.895492    0.384960    11.00000    0.02235    0.01486 =
         0.02209   -0.00024    0.00428   -0.00341
AFIX  13
H1A   2    0.262370    0.902624    0.319646    11.00000   -1.20000
AFIX   0
C23   1    0.127138    0.650927    0.303436    11.00000    0.02737    0.01601 =
         0.02696   -0.00298   -0.00515    0.00351
C10   1    0.437645    0.585885    0.845200    11.00000    0.03177    0.01563 =
         0.02724   -0.00200    0.00176   -0.00334
AFIX  23
H00A  2    0.412015    0.707830    0.811566    11.00000   -1.20000
H00B  2    0.400866    0.561384    0.897887    11.00000   -1.20000
AFIX   0
C17   1    0.329079    0.792769    0.454849    11.00000    0.01609    0.01701 =
         0.02707   -0.00360    0.00268   -0.00166
AFIX  13
H00S  2    0.387701    0.881040    0.466075    11.00000   -1.20000
AFIX   0
C24   1    0.029880    0.551679    0.310484    11.00000    0.02780    0.02178 =
         0.04331   -0.00842   -0.00520   -0.00102
AFIX 137
H00F  2    0.005822    0.480035    0.250964    11.00000   -1.50000
H00H  2   -0.018108    0.651853    0.320509    11.00000   -1.50000
H00L  2    0.039527    0.459473    0.364500    11.00000   -1.50000
AFIX   0
C22   1    0.455762    0.395035    0.336370    11.00000    0.02704    0.03175 =
         0.02752   -0.00199    0.00903    0.00575
AFIX 137
H00O  2    0.517077    0.397129    0.311064    11.00000   -1.50000
H00Q  2    0.400230    0.388540    0.283055    11.00000   -1.50000
H00R  2    0.454896    0.279617    0.377662    11.00000   -1.50000
AFIX   0
C19   1    0.222146    1.104707    0.417642    11.00000    0.02811    0.01568 =
         0.03433   -0.00213    0.00050   -0.00114
AFIX 137
H00T  2    0.170664    1.164138    0.369877    11.00000   -1.50000
H00U  2    0.281517    1.185375    0.424299    11.00000   -1.50000
H00V  2    0.200012    1.097391    0.479491    11.00000   -1.50000
AFIX   0
C12   1    0.607127    0.452528    0.892792    11.00000    0.03627    0.02286 =
         0.03888    0.00290   -0.01345   -0.00840
AFIX  43
H00W  2    0.675756    0.471406    0.910466    11.00000   -1.20000
AFIX   0
C11   1    0.546371    0.609200    0.885681    11.00000    0.04337    0.02044 =
         0.03013    0.00011   -0.00945   -0.01200
AFIX  43
H00X  2    0.571618    0.734993    0.906082    11.00000   -1.20000
AFIX   0
C20   1    0.084550    0.552946    0.605191    11.00000    0.02270    0.04679 =
         0.04030    0.01260    0.00953    0.00816
AFIX 137
H00$  2    0.084282    0.664155    0.649161    11.00000   -1.50000
H00   2    0.020043    0.489730    0.594170    11.00000   -1.50000
H1    2    0.099486    0.600394    0.544087    11.00000   -1.50000
AFIX   0
HKLF 4

REM  p21_b.res in P2(1)
REM R1 =  0.0251 for    4579 Fo > 4sig(Fo)  and  0.0284 for all    4996 data
REM    311 parameters refined using      1 restraints

END

WGHT      0.0000      0.0000

REM Highest difference peak  0.613,  deepest hole -0.292,  1-sigma level  0.050
Q1    1   0.0644  0.1304  1.1997  11.00000  0.05    0.61
Q2    1   0.0620 -0.0598  1.1976  11.00000  0.05    0.54
Q3    1   0.0062  0.0349  1.2352  11.00000  0.05    0.53
Q4    1   0.0530  0.0426  1.1197  11.00000  0.05    0.52
Q5    1   0.0955  0.0219  1.2020  11.00000  0.05    0.40
Q6    1  -0.0646  0.0332  1.1585  11.00000  0.05    0.31
Q7    1   0.3005  0.3223  0.7808  11.00000  0.05    0.26
Q8    1   0.2799  0.5548  0.6371  11.00000  0.05    0.26
Q9    1   0.3082  0.7561  0.4973  11.00000  0.05    0.24
Q10   1  -0.0385 -0.0563  1.1741  11.00000  0.05    0.23
Q11   1   0.2214  0.1078  0.8834  11.00000  0.05    0.23
Q12   1   0.1845  0.1605  0.9635  11.00000  0.05    0.22
Q13   1  -0.0313  0.1412  1.1636  11.00000  0.05    0.22
Q14   1   0.2847  0.4126  0.7019  11.00000  0.05    0.22
Q15   1  -0.0236 -0.0999  1.1660  11.00000  0.05    0.21
Q16   1   0.1526  0.0248  0.9176  11.00000  0.05    0.21
Q17   1   0.2009  0.0276  0.9394  11.00000  0.05    0.20
Q18   1   0.0977  0.0018  1.0405  11.00000  0.05    0.19
Q19   1   0.1823  0.2214  1.0347  11.00000  0.05    0.19
Q20   1  -0.0414 -0.0443  1.1193  11.00000  0.05    0.19
;
_shelx_res_checksum              28252

_shelx_hkl_file                  
;
   1   0   0  164.48    9.70
   1   0   0  178.58    9.70
  -1   0   0  183.98    9.80
   2   0   0  171.18    9.50
   2   0   0  170.28    9.60
  -2   0   0  174.78    9.80
   3   0   0  159.38    8.80
   3   0   0  159.58    9.00
  -3   0   0  160.08    9.30
   4   0   0  994.10   55.89
   4   0   0 1024.30   55.69
  -4   0   0 1026.10   56.19
  -5   0   0  452.75   25.20
   5   0   0  444.26   24.50
   5   0   0  439.76   24.80
  -6   0   0  434.26   24.50
   6   0   0  423.66   23.70
   6   0   0  432.86   24.10
   7   0   0 1266.87   70.39
   7   0   0 1299.47   70.89
  -7   0   0 1283.47   71.29
   8   0   0  109.69    7.00
   8   0   0  109.19    6.20
  -8   0   0  108.99    7.50
  -9   0   0   55.69    5.00
   9   0   0   52.39    3.50
   9   0   0   58.39    4.70
  10   0   0   58.29    5.30
 -10   0   0   58.39    5.60
  10   0   0   63.79    3.90
  11   0   0   23.40    3.60
 -11   0   0   25.40    3.90
  11   0   0   29.30    2.30
 -12   0   0   24.80    4.10
  12   0   0   26.00    4.00
  13   0   0   23.50    4.40
 -13   0   0   22.10    4.30
  14   0   0   63.69    7.70
 -14   0   0   60.99    7.40
  15   0   0   81.49    9.00
  16   0   0   31.70    6.10
   0  -1   0   -4.70    0.40
   1  -1   0   71.39    4.10
  -1  -1   0   65.79    3.90
   1   1   0   55.89    3.90
  -2  -1   0 1581.04   85.19
   2   1   0 1509.55   85.39
  -3  -1   0  570.54   27.90
   3   1   0  478.55   27.80
   3   1   0  475.45   27.90
  -3   1   0  492.25   28.30
  -4   1   0  324.17   18.50
   4   1   0  312.07   17.90
   4   1   0  327.37   17.80
   5  -1   0 1436.16   85.99
  -5  -1   0 1555.54   86.29
   5   1   0 1546.75   85.89
   5   1   0 1648.44   85.69
  -5   1   0 1613.64   86.49
  -6  -1   0  857.61   43.50
   6  -1   0  809.22   43.40
  -6   1   0  766.92   43.90
   6   1   0  727.83   43.20
   6   1   0  744.63   43.00
   7   1   0  350.46   19.20
   7   1   0  341.87   19.50
  -7   1   0  348.37   20.40
   8   1   0   32.80    2.30
  -8   1   0   33.30    4.10
   8   1   0   30.70    3.10
  -9  -1   0  578.94   33.30
   9  -1   0  539.45   33.10
   9   1   0  593.34   32.90
   9   1   0  609.84   32.40
  -9   1   0  615.44   34.00
 -10  -1   0  460.05   24.50
  10  -1   0  445.26   24.30
  10   1   0  387.66   23.90
 -10   1   0  399.26   24.90
  10   1   0  407.56   23.30
 -11  -1   0  501.65   30.40
  11  -1   0  470.35   30.20
 -11   1   0  549.54   31.10
  11   1   0  562.44   29.30
  11   1   0  557.04   30.10
  12  -1   0   48.60    6.00
 -12  -1   0   45.90    5.50
 -12   1   0   36.30    5.20
  12   1   0   34.90    3.40
  12   1   0   40.70    4.60
 -13   1   0  335.57   21.10
  13   1   0  335.77   20.20
 -14   1   0   60.19    7.80
  14   1   0   62.69    7.60
 -15   1   0   67.19    8.80
  15   1   0   70.09    8.40
 -16   1   0   25.20    6.00
  16   1   0   33.90    6.00
  17   1   0   32.70    6.50
  18   1   0   11.00    6.30
   0  -2   0 3360.36  186.28
  -1  -2   0 2523.15  135.89
   1  -2   0 2468.85  136.49
   1   2   0 2385.26  135.79
  -2  -2   0 1819.22  103.69
   2  -2   0 1862.61  103.99
   2   2   0 1971.70  103.99
  -3  -2   0 2350.66  122.09
   3   2   0 2088.19  122.49
  -4  -2   0  883.21   49.10
   4   2   0  873.51   49.00
  -4   2   0  899.61   49.90
   4   2   0  906.01   49.20
  -5  -2   0 1739.33   97.99
   5   2   0 1772.72   97.79
   5   2   0 1790.82   97.99
  -5   2   0 1822.32   98.89
   6   2   0  247.38   13.80
   6   2   0  250.37   14.00
  -6   2   0  241.28   15.00
  -7   2   0  179.98   11.60
   7   2   0  180.18   10.40
   7   2   0  173.08   10.10
  -8  -2   0  248.78   14.10
  -8   2   0  235.58   15.10
   8   2   0  238.58   13.90
   8   2   0  241.28   13.60
  -9  -2   0  174.98   11.20
   9   2   0  190.98   10.50
  -9   2   0  183.48   12.30
   9   2   0  184.28   11.00
  10   2   0   45.20    3.40
 -10   2   0   43.40    5.80
  10   2   0   42.80    4.40
  11   2   0   67.89    5.80
  11   2   0   65.69    4.60
 -11   2   0   62.59    7.30
  12   2   0   79.39    5.50
 -12   2   0   84.79    8.50
  12   2   0   83.79    7.00
  13   2   0   24.70    2.80
  13   2   0   26.90    4.30
 -13   2   0   22.50    5.10
  14   2   0   33.90    5.10
 -14   2   0   34.50    6.10
  15   2   0   81.79    8.80
 -15   2   0   79.89    9.80
 -16   2   0   11.80    5.60
  16   2   0   13.70    5.30
 -17   2   0   15.20    6.20
   0  -3   0   -0.50    1.10
  -1  -3   0  209.78   11.70
   1  -3   0  205.68   11.90
   1   3   0  180.18   11.50
  -2  -3   0  174.18   10.50
   2  -3   0  171.68   11.00
   2   3   0  196.68   10.60
  -3  -3   0   75.99    4.80
   4   3   0  139.89    8.20
  -4   3   0  136.59    9.20
   5   3   0  130.09    7.60
  -5   3   0  120.29    8.70
   5   3   0  123.59    7.30
   6   3   0  309.07   17.40
   6   3   0  311.77   17.60
  -6   3   0  306.87   18.80
   7   3   0  474.45   26.00
  -7   3   0  456.65   27.50
   7   3   0  469.15   26.20
   8   3   0  415.76   23.30
  -8   3   0  413.16   24.80
   8   3   0  408.46   23.10
  -9   3   0   53.99    6.40
   9   3   0   47.80    3.90
   9   3   0   54.99    4.50
  10   3   0  573.94   31.90
  10   3   0  575.64   32.30
 -10   3   0  570.84   34.10
  11   3   0   78.79    6.30
 -11   3   0   81.89    8.50
  11   3   0   78.99    5.50
 -12   3   0  205.38   15.10
  12   3   0  203.08   11.90
  12   3   0  201.78   12.80
  13   3   0   42.80    5.00
  13   3   0   46.40    3.70
 -13   3   0   41.00    6.70
 -14   3   0  121.49   11.60
  14   3   0  113.19    9.40
 -15   3   0   37.00    7.10
 -16   3   0   32.10    7.20
   0  -4   0  808.92   45.30
   1  -4   0  873.41   49.20
  -1  -4   0  864.51   48.90
   1   4   0  891.61   48.90
  -2  -4   0  419.96   22.00
   2   4   0  351.96   21.90
  -3  -4   0 1364.86   76.99
  -3   4   0 1399.76   77.89
   3   4   0 1419.86   77.19
  -4   4   0  733.03   41.50
   4   4   0  718.13   40.50
   5   4   0  182.08   10.80
  -5   4   0  178.38   12.10
   6   4   0  152.98    9.00
  -6   4   0  146.09   10.60
   6   4   0  140.59    8.70
   7   4   0  229.48   13.20
   7   4   0  220.58   12.90
  -7   4   0  218.28   14.80
  -8   4   0   40.40    6.40
   8   4   0   44.60    3.80
   8   4   0   48.40    4.30
   9   4   0   75.59    5.40
  -9   4   0   75.49    8.10
   9   4   0   79.59    5.90
  10   4   0   45.20    4.80
 -10   4   0   41.50    6.40
  10   4   0   42.40    3.50
  11   4   0   33.10    3.90
  11   4   0   32.50    3.20
 -11   4   0   34.70    6.00
  12   4   0   15.90    2.70
 -12   4   0   18.40    5.60
 -13   4   0   11.30    5.70
  13   4   0   14.50    2.80
 -14   4   0   16.30    6.20
  14   4   0    6.80    2.90
 -15   4   0   22.40    7.10
   0   5   0    0.50    1.80
  -1  -5   0   20.20    2.90
   1   5   0   19.80    2.80
   2   5   0  410.96   23.60
  -2   5   0  412.16   24.40
  -3   5   0  504.85   29.00
   3   5   0  480.05   27.90
   4   5   0   47.60    4.30
  -4   5   0   44.90    5.90
   5   5   0   51.59    4.40
  -5   5   0   48.90    6.30
   6   5   0  183.48   11.50
  -6   5   0  188.48   13.30
   6   5   0  192.98   11.20
  -7   5   0  289.27   18.90
   7   5   0  284.57   16.90
   7   5   0  294.07   16.60
   8   5   0   81.99    6.20
   8   5   0   72.99    5.80
  -8   5   0   80.99    8.60
  -9   5   0  242.78   17.30
   9   5   0  258.07   14.70
 -10   5   0   70.39    9.00
  10   5   0   67.49    5.80
 -11   5   0  125.99   12.30
  11   5   0  142.29    8.90
  12   5   0  162.18    9.90
 -12   5   0  141.59   13.50
  13   5   0   77.09    6.50
 -13   5   0   74.19   11.20
  14   5   0    3.60    3.10
 -14   5   0    9.60    6.60
  15   5   0   64.69    5.60
   0   6   0  629.24   35.90
  -1   6   0  321.97   20.40
   1   6   0  324.47   19.00
  -1   6   0  314.27   19.20
   2   6   0  826.12   47.10
  -2   6   0  847.62   48.00
  -3   6   0  429.56   25.40
   3   6   0  406.26   24.20
  -4   6   0  370.76   23.00
   4   6   0  369.96   21.60
   5   6   0   28.10    3.50
  -5   6   0   28.20    5.20
   5   6   0   28.20    3.10
   6   6   0   45.40    4.00
  -6   6   0   50.79    7.70
   7   6   0   96.39    6.90
  -7   6   0   95.09   10.00
  -8   6   0  116.89   11.40
   8   6   0  118.89    8.10
   9   6   0   27.50    3.40
  -9   6   0   22.20    6.10
  10   6   0   73.29    6.40
 -10   6   0   68.69   10.40
 -11   6   0    0.60    5.70
  11   6   0   -0.70    2.90
 -12   6   0   23.80    7.30
  12   6   0   19.90    3.60
  13   6   0    4.10    3.20
   0   7   0    4.30    3.00
  -1   7   0    7.50    3.30
   1   7   0    7.90    3.10
   2   7   0   51.99    6.00
  -2   7   0   48.80    6.30
  -4   7   0  178.18   13.20
   4   7   0  158.08   10.50
   5   7   0   59.79    4.90
  -5   7   0   62.89    8.70
  -6   7   0   19.00    5.60
   6   7   0   18.20    3.10
   7   7   0   36.10    3.90
  -7   7   0   33.10    6.80
   8   7   0   69.19    6.30
  -8   7   0   69.39   10.40
   9   7   0   81.69    7.20
  -9   7   0   81.59   11.40
 -10   7   0   27.60    7.50
  10   7   0   31.30    4.10
  -2   8   0  124.99   10.90
  -3   8   0   98.49    9.50
   3   8   0  104.19    7.50
  -4   8   0   12.40    4.50
   4   8   0   12.30    3.10
   5   8   0   17.40    3.40
   6   8   0   74.59    6.20
  -8   8   0   25.50    7.60
   1   9   0   21.00    5.20
  18   0  -1   43.20    7.80
  17   0  -1   31.30    6.50
  16   0  -1   97.29   10.20
  15   0  -1   47.60    6.30
 -14   0   1   39.00    6.30
  14   0  -1   43.50    5.70
  13   0  -1    1.40    3.50
 -13   0   1    0.30    3.00
 -12   0   1  222.78   14.50
  12   0  -1  228.98   14.20
 -11   0   1  538.45   31.20
  11   0  -1  538.15   30.70
  10   0  -1  987.70   55.99
  10   0  -1 1021.00   55.29
 -10   0   1 1006.40   56.59
  -9   0   1  538.05   31.20
   9   0  -1  543.05   30.70
   9   0  -1  551.54   30.00
   8   0  -1  666.03   36.80
  -8   0   1  671.23   37.80
   8   0  -1  669.53   37.30
   7   0  -1 1330.27   72.89
  -7   0   1 1359.46   73.79
   7   0  -1 1293.27   73.29
   6   0  -1  514.25   28.20
   6   0  -1  501.45   28.50
  -6   0   1  520.65   29.00
  -5   0   1  858.91   47.10
   5   0  -1  846.02   46.40
   5   0  -1  832.52   46.70
  -4   0   1   53.29    3.70
   4   0  -1   51.89    3.30
   4   0  -1   52.99    3.00
   3   0  -1 2110.29  117.99
   3   0  -1 2140.09  117.39
   3   0  -1 2166.58  118.49
   2   0  -1 2908.61  161.48
   2   0  -1 2938.11  160.98
   1   0  -1  256.07   14.30
   1   0  -1  256.37   14.20
   0   0  -1  134.09    7.60
  -1   0  -1 1155.38   63.39
   1   0   1 1119.59   62.59
   2   0   1   77.19    4.90
  -2   0  -1   74.29    5.20
   2   0   1   81.09    5.00
  -3   0  -1 4722.23  260.07
   3   0   1 4607.44  257.97
   3   0   1 4776.12  258.77
   4   0   1  189.38   10.80
  -4   0  -1  195.28   11.30
   4   0   1  193.48   11.00
   5   0   1 1828.92  100.09
   5   0   1 1807.62   99.79
  -5   0  -1 1820.82  100.39
   6   0   1 2294.57  127.39
   6   0   1 2347.77  127.79
  -6   0  -1 2328.07  148.59
   7   0   1  144.89    8.30
  -7   0  -1  153.78    9.40
   7   0   1  146.69    8.90
   8   0   1  225.98   13.50
   8   0   1  231.08   12.80
  -8   0  -1  232.78   14.00
  -9   0  -1  372.76   21.50
   9   0   1  360.56   20.90
   9   0   1  357.46   20.20
  10   0   1  140.89    8.00
  10   0   1  137.29    9.10
 -10   0  -1  138.19    9.60
 -11   0  -1  140.09   10.00
  11   0   1  138.19    9.50
 -12   0  -1  382.86   23.20
  12   0   1  386.06   22.70
  13   0   1  130.29   10.30
 -13   0  -1  138.39   10.40
 -14   0  -1  289.47   19.00
  14   0   1  301.47   18.70
  15   0   1   13.20    5.00
  18   1  -1   50.29    7.70
  17   1  -1   59.19    7.60
  16   1  -1   89.89    9.40
 -16   1   1   70.89    9.30
  15   1  -1   62.69    8.00
 -15   1   1   67.39    8.30
  14  -1  -1   87.29    8.50
 -14   1   1   72.89    8.20
  14   1  -1   66.99    7.90
  13  -1  -1   37.40    5.00
  13   1  -1   27.60    4.50
 -13   1   1   25.90    4.90
  12  -1  -1  115.39    9.90
 -12   1   1  144.59   10.60
  12   1  -1  154.28    9.70
  11  -1  -1   31.30    3.90
 -11  -1   1   27.40    4.30
  11   1  -1   24.90    3.40
  11   1  -1   20.90    2.10
 -11   1   1   24.20    4.20
  10  -1  -1   15.50    3.00
 -10  -1   1   19.20    2.90
 -10   1   1   11.90    3.20
  10   1  -1   13.90    1.50
  10   1  -1   14.50    2.70
   9  -1  -1   22.60    3.00
  -9  -1   1   21.90    3.30
   9   1  -1   19.70    1.70
  -9   1   1   15.90    3.20
   9   1  -1   18.90    2.50
  -8  -1   1   16.00    2.30
   8  -1  -1   15.90    2.30
   8   1  -1   15.50    2.10
   8   1  -1   14.60    1.30
  -8   1   1   16.30    2.90
  -7  -1   1  221.58   12.10
   7  -1  -1  209.38   12.00
   7   1  -1  193.38   11.40
  -7   1   1  201.68   12.70
   7   1  -1  196.68   11.80
  -6  -1   1   98.59    5.40
   6  -1  -1   95.69    5.50
   6   1  -1   73.39    5.10
  -6   1   1   74.69    5.90
   6   1  -1   76.49    4.80
  -5  -1   1  149.79   10.40
   5   1  -1  201.78   10.20
  -5   1   1  189.28   11.10
   5   1  -1  190.58   10.40
   4  -1  -1   88.09    5.30
   4  -1  -1   85.59    5.70
  -4  -1   1   86.39    5.10
   3  -1  -1  978.00   56.09
   3  -1  -1  929.71   56.29
   3   1  -1 1144.99   56.29
   2  -1  -1  112.29    6.80
   1   1  -1  167.88    9.50
   0  -1  -1 4533.15  225.08
   0   1  -1 3908.81  224.48
   0   1   1 3768.22  223.48
  -1  -1  -1 6472.15  361.86
  -1   1  -1 6551.84  382.46
   1   1   1 6577.54  366.86
   1   1   1 6703.03  368.16
  -2  -1  -1 3338.17  185.58
   2   1   1 3385.16  185.38
  -3  -1  -1 4241.08  215.28
   3   1   1 3704.33  214.08
   3   1   1 3736.73  213.88
  -4  -1  -1 1646.74   89.99
   4   1   1 1616.04   89.39
  -4   1  -1 1674.93   90.49
   4   1   1 1570.14   89.39
  -5   1  -1  186.38   11.20
   5   1   1  182.48   10.50
   5   1   1  184.58   10.30
   6   1   1  109.89    6.30
   6   1   1  108.59    6.60
  -6   1  -1  111.49    7.40
  -7  -1  -1 1352.56   74.09
   7   1   1 1316.37   73.69
  -7   1  -1 1367.06   74.59
   7   1   1 1310.77   73.39
  -8  -1  -1   63.19    4.70
   8   1   1   50.29    4.10
   8   1   1   51.49    3.50
  -8   1  -1   49.60    5.00
  -9  -1  -1  253.47   16.60
   9   1   1  285.27   16.20
  -9   1  -1  286.77   17.20
   9   1   1  294.57   15.70
 -10  -1  -1  161.58   11.30
 -10   1  -1  171.88   11.90
  10   1   1  189.28   10.10
  10   1   1  183.38   11.00
 -11  -1  -1   38.50    5.20
 -11   1  -1   36.40    5.50
  11   1   1   34.90    3.20
  11   1   1   39.80    5.00
 -12  -1  -1  223.88   14.50
  12   1   1  227.18   14.10
  12   1   1  226.98   12.90
 -12   1  -1  223.18   15.00
 -13   1  -1   20.80    4.70
  13   1   1   23.90    4.30
 -14   1  -1   77.19    8.70
  14   1   1   78.89    8.20
 -15   1  -1    4.10    4.60
  15   1   1    3.80    4.60
  16   1   1    3.30    5.10
 -16   1  -1    0.10    4.70
  17   1   1   36.40    6.80
 -18   2   1   23.60    7.60
  18   2  -1   29.70    6.90
  17   2  -1   10.00    5.50
 -17   2   1    2.30    5.50
  16   2  -1   24.70    5.70
 -16   2   1   26.70    6.30
  15   2  -1   49.99    6.20
 -15   2   1   46.70    7.20
 -14   2   1   11.20    4.80
  14   2  -1    8.80    4.10
 -13   2   1  202.98   14.70
  13   2  -1  201.78   13.10
  12   2  -1  327.47   18.10
 -12   2   1  315.47   20.50
  12   2  -1  319.97   19.00
  11   2  -1  434.96   25.40
 -11   2   1  451.15   26.90
  11   2  -1  443.96   24.70
  10   2  -1  240.58   14.40
 -10   2   1  244.78   15.80
  10   2  -1  246.38   13.80
   9   2  -1  317.87   18.60
  -9   2   1  325.87   20.00
   9   2  -1  331.87   18.20
  -8  -2   1  513.55   30.30
  -8   2   1  550.44   31.50
   8   2  -1  542.85   30.30
   8   2  -1  557.94   30.00
  -7  -2   1 1234.68   70.39
   7   2  -1 1287.67   70.19
   7   2  -1 1301.97   70.39
  -7   2   1 1279.57   71.49
   6   2  -1  958.30   52.59
   6   2  -1  953.80   52.79
  -6   2   1  954.20   53.79
   5   2  -1  603.24   33.50
   4  -2  -1  674.03   37.50
   4   2  -1  656.63   36.90
   3  -2  -1 1393.56   77.19
   3   2  -1 1389.96   76.69
   2  -2  -1  236.38   16.10
   2   2  -1  325.47   15.90
   1  -2  -1  437.46   28.80
   1   2  -1  592.34   28.70
   0  -2  -1  187.58   10.60
   0   2  -1  175.38   10.50
  -1  -2  -1  896.21   45.90
   1   2   1  794.82   45.70
  -1   2  -1  791.92   46.00
  -2  -2  -1  525.65   28.20
   2   2   1  489.05   28.00
  -2   2  -1  497.45   28.50
  -3  -2  -1  151.68    8.60
   3   2   1  144.59    8.40
   3   2   1  143.89    8.30
  -3   2  -1  147.39    9.10
  -4  -2  -1  604.14   32.40
   4   2   1  571.84   32.20
   4   2   1  577.14   32.10
  -4   2  -1  572.04   33.00
  -5  -2  -1  950.90   49.40
  -5   2  -1  875.81   50.09
   5   2   1  856.91   49.20
   5   2   1  878.41   49.10
  -6  -2  -1   67.39    4.90
   6   2   1   79.39    4.50
  -6   2  -1   78.59    6.00
   6   2   1   76.79    4.70
  -7  -2  -1  432.26   23.70
   7   2   1  403.36   23.30
  -7   2  -1  416.66   24.50
   7   2   1  412.46   23.10
   8   2   1  455.55   25.00
  -8   2  -1  458.25   26.60
   8   2   1  438.06   25.30
  -9  -2  -1  266.37   16.00
   9   2   1  279.07   15.10
   9   2   1  258.77   15.50
  -9   2  -1  269.87   16.90
  10   2   1  141.49    8.10
 -10   2  -1  132.29   10.20
  10   2   1  134.49    8.80
  11   2   1  875.71   47.60
 -11   2  -1  856.31   49.50
  11   2   1  850.31   48.10
  12   2   1  131.29    9.00
  12   2   1  123.29    7.70
 -12   2  -1  118.59   10.40
  13   2   1   80.69    7.50
  13   2   1   74.59    5.60
 -13   2  -1   83.49    8.90
  14   2   1  188.28   12.60
 -14   2  -1  169.98   13.90
  15   2   1   75.49    8.50
 -15   2  -1   69.89    9.60
 -16   2  -1   48.40    7.70
 -17   2  -1   19.00    6.90
 -17   3   1   99.79   15.20
 -16   3   1   27.50    6.80
  16   3  -1   31.80    8.10
 -15   3   1   20.30    6.30
  15   3  -1   22.90    5.00
 -14   3   1   11.10    5.40
  14   3  -1   16.90    4.30
  13   3  -1   70.29    5.60
  13   3  -1   77.79    7.30
 -13   3   1   81.19    9.50
  12   3  -1  288.07   17.40
  12   3  -1  293.17   16.50
 -12   3   1  288.17   19.40
 -11   3   1    1.00    3.50
  11   3  -1   -0.90    1.70
  11   3  -1    1.90    2.60
  10   3  -1   34.20    2.90
  10   3  -1   34.00    4.20
 -10   3   1   34.60    5.40
   9   3  -1   11.10    2.20
   9   3  -1    9.30    1.70
  -9   3   1    9.80    3.50
  -8   3   1   84.89    7.70
   8   3  -1   90.29    5.60
   8   3  -1   88.69    6.00
   7   3  -1   27.10    3.00
   7   3  -1   30.00    2.40
  -7   3   1   29.40    4.70
  -6   3   1  111.79    8.40
   6   3  -1  117.19    7.10
   5   3  -1  783.62   43.50
   4  -3  -1  128.79    9.90
   4   3  -1  178.38    9.20
   3  -3  -1  110.79    7.40
   3   3  -1  106.09    6.70
   2  -3  -1 2122.19  117.59
   2   3  -1 2134.79  117.79
   1  -3  -1  417.36   27.80
   1   3  -1  570.44   27.70
   0  -3  -1  850.51   46.70
   0   3  -1  822.02   46.60
   1   3   1  997.00   55.59
  -1   3  -1 1010.80   55.99
  -2  -3  -1 1442.66   78.19
  -2   3  -1 1418.76   78.59
   2   3   1 1383.76   77.99
  -3  -3  -1  104.39    7.20
  -3   3  -1  125.99    8.00
   3   3   1  120.49    6.90
   3   3   1  126.89    7.10
  -4  -3  -1 1697.93  103.49
   4   3   1 1912.11  103.29
   4   3   1 1975.60  103.39
  -4   3  -1 1931.41  104.29
  -5  -3  -1  899.61   48.70
   5   3   1  867.61   48.60
   5   3   1  871.71   48.50
  -5   3  -1  874.81   49.70
  -6  -3  -1  522.05   29.90
   6   3   1  555.84   29.70
   6   3   1  533.75   29.80
  -6   3  -1  529.35   31.10
  -7  -3  -1  151.18    9.70
  -7   3  -1  156.98   10.90
   7   3   1  164.68    9.30
   7   3   1  165.88    9.50
  -8   3  -1  309.07   19.40
   8   3   1  316.27   17.90
   8   3   1  313.27   17.60
   9   3   1  173.38   10.50
   9   3   1  169.28   10.10
  -9   3  -1  177.18   12.30
  10   3   1   99.29    6.10
  10   3   1   91.89    6.70
 -10   3  -1   91.69    8.70
  11   3   1  106.99    6.90
 -11   3  -1  110.29    9.80
  11   3   1  104.49    7.70
 -12   3  -1   87.29    9.30
  12   3   1   94.29    7.30
  12   3   1   91.99    6.30
 -13   3  -1   42.80    6.70
  13   3   1   52.09    4.70
  14   3   1   -1.70    2.50
 -14   3  -1    6.50    5.10
 -15   3  -1    9.00    5.70
 -16   3  -1   48.90    8.40
 -15   4   1  113.99   12.90
  14   4  -1  102.79    7.40
 -14   4   1  103.49   11.60
  13   4  -1   34.50    3.40
 -13   4   1   32.10    6.90
  13   4  -1   33.90    4.70
 -12   4   1   50.69    7.60
  12   4  -1   50.39    6.10
  12   4  -1   56.39    4.90
 -11   4   1  123.19   11.40
  11   4  -1  123.89    8.80
  11   4  -1  136.29    8.20
  10   4  -1  318.07   18.90
  10   4  -1  336.67   18.60
 -10   4   1  319.77   21.10
  -9   4   1  247.98   16.80
   9   4  -1  251.87   14.40
   9   4  -1  246.28   14.70
   8   4  -1  625.04   35.20
   8   4  -1  634.14   34.90
  -8   4   1  622.04   36.90
   7   4  -1  468.75   26.30
  -7   4   1  480.55   28.30
   7   4  -1  463.15   26.60
   6   4  -1  432.26   24.30
  -6   4   1  423.66   25.70
   5   4  -1  305.17   17.60
   4  -4  -1  382.66   21.90
   4   4  -1  350.56   20.90
   3  -4  -1  425.56   24.90
   3   4  -1  426.76   24.20
   2  -4  -1  514.75   29.60
   2   4  -1  519.15   29.20
   1   4  -1   98.69    6.50
   1   4  -1   96.29    6.40
   0  -4  -1  135.79    8.40
   0   4  -1  122.89    8.20
   0   4  -1  125.59    8.10
  -1  -4  -1  128.79    7.80
  -1   4  -1  114.59    8.00
   1   4   1  114.89    7.50
  -2  -4  -1    3.30    1.60
   2   4   1    6.90    1.50
  -2   4  -1   10.10    2.30
  -3  -4  -1  314.67   17.90
  -3   4  -1  303.77   18.70
   3   4   1  316.27   17.80
  -4  -4  -1  129.59    8.10
   4   4   1  130.29    7.90
   4   4   1  129.19    7.70
  -4   4  -1  131.69    9.20
   5   4   1  104.39    6.50
  -5   4  -1   94.99    7.90
   5   4   1  102.59    6.20
   6   4   1  143.39    8.70
   6   4   1  148.39    8.90
  -6   4  -1  146.09   10.60
   7   4   1  343.97   19.20
   7   4   1  342.97   19.40
  -7   4  -1  330.37   21.00
   8   4   1  135.59    8.60
   8   4   1  130.19    8.40
  -8   4  -1  147.99   10.80
  -9   4  -1  361.36   23.10
   9   4   1  361.36   21.00
   9   4   1  379.26   20.80
  10   4   1  343.87   19.00
 -10   4  -1  320.67   21.50
  11   4   1   19.50    2.70
 -11   4  -1   25.00    5.60
 -12   4  -1   71.59    9.60
  12   4   1   78.39    5.90
  13   4   1  214.28   12.50
 -13   4  -1  197.48   16.00
  14   4   1  117.39    8.10
 -14   4  -1  114.89   12.30
 -15   4  -1   98.79   12.30
  15   4   1  105.49    9.60
 -14   5   1   55.39    8.90
  14   5  -1   46.60    4.60
  13   5  -1   23.30    3.40
 -13   5   1   23.60    7.00
 -12   5   1   18.70    6.30
  12   5  -1   13.50    3.00
  11   5  -1   77.49    6.40
 -11   5   1   82.09   10.10
 -10   5   1   14.70    5.20
  10   5  -1    8.10    3.00
  10   5  -1    6.40    2.50
   9   5  -1   17.60    3.10
  -9   5   1   15.90    5.10
   9   5  -1   17.40    2.70
  -8   5   1    8.80    4.30
   8   5  -1    8.80    2.70
   8   5  -1    9.90    2.30
   7   5  -1  175.58   10.70
   7   5  -1  182.78   11.20
  -7   5   1  176.08   13.30
  -6   5   1   76.89    7.90
   6   5  -1   72.29    5.80
   5   5  -1   12.80    2.40
  -5   5   1   16.50    3.90
   4   5  -1   26.90    3.20
   3  -5  -1  483.15   27.40
   3   5  -1  446.86   26.50
   1  -5  -1  619.34   33.70
   1   5  -1  563.34   33.20
   1   5  -1  575.74   33.50
   0  -5  -1  571.44   32.80
   0   5  -1  572.84   32.80
   0   5  -1  575.14   32.60
   0   5   1  573.94   32.50
  -1  -5  -1  779.82   47.50
  -1   5  -1  876.21   47.90
   1   5   1  882.91   47.40
  -2   5  -1  218.68   14.10
   2   5   1  227.78   13.30
  -3   5  -1  448.36   26.80
   3   5   1  459.95   25.80
   4   5   1  395.06   22.60
  -4   5  -1  397.86   23.90
   4   5   1  397.16   22.30
  -5   5  -1  271.17   17.50
   5   5   1  276.57   15.70
   5   5   1  272.27   15.90
  -6   5  -1  320.67   20.10
   6   5   1  315.67   18.30
   6   5   1  312.97   18.10
  -7   5  -1  324.57   21.30
   7   5   1  346.57   19.10
  -8   5  -1  203.68   14.80
   8   5   1  207.08   12.20
   9   5   1   37.00    3.50
  -9   5  -1   38.90    6.50
  10   5   1   67.89    5.70
 -10   5  -1   71.49    9.40
  11   5   1  135.69    8.90
 -11   5  -1  136.19   12.70
 -12   5  -1   17.30    6.30
  12   5   1   16.90    3.10
  13   5   1    0.30    2.80
 -13   5  -1    5.50    5.90
 -14   5  -1    6.30    6.60
  14   5   1    4.50    3.20
  15   5   1    6.80    3.90
  13   6  -1   29.80    4.10
 -12   6   1  159.48   15.50
  12   6  -1  177.98   11.10
 -11   6   1   31.40    7.40
  11   6  -1   32.20    3.90
  10   6  -1  100.59    7.40
 -10   6   1   90.79   11.20
  -9   6   1  342.17   23.70
   9   6  -1  371.76   20.70
  -8   6   1  199.38   15.40
   8   6  -1  197.28   12.20
   7   6  -1   30.90    4.00
   7   6  -1   28.70    3.40
  -7   6   1   35.70    6.30
   6   6  -1  355.46   21.00
  -6   6   1  358.46   23.00
   5   6  -1  431.56   25.50
  -5   6   1  451.95   27.30
  -4   6   1   63.89    7.50
   4   6  -1   58.59    5.60
   3   6  -1  155.38   10.20
   2   6  -1  160.58   10.60
   1  -6  -1  103.29    9.10
  -1   6   1  136.19    8.90
   1   6  -1  140.29    8.90
   0   6   1   43.60    4.80
   0   6  -1   44.60    5.20
  -1   6  -1  149.69   10.40
   1   6   1  154.38   10.00
  -2   6  -1   70.09    6.80
   2   6   1   70.39    5.80
   3   6   1   74.99    5.40
  -3   6  -1   76.69    7.40
   3   6   1   71.59    6.00
  -4   6  -1  225.98   15.50
   4   6   1  237.88   13.60
  -5   6  -1  256.07   17.00
   5   6   1  248.18   14.80
   6   6   1   29.10    3.20
  -6   6  -1   30.70    5.60
  -7   6  -1    8.40    4.60
   7   6   1    9.30    2.40
   8   6   1   39.00    3.80
  -8   6  -1   43.00    7.10
  -9   6  -1   42.30    7.20
   9   6   1   39.90    4.00
 -10   6  -1  160.58   14.30
  10   6   1  160.28   10.40
 -11   6  -1   59.09    8.70
  11   6   1   50.59    4.80
  12   6   1   77.09    6.70
 -12   6  -1   70.79   11.60
  10   7  -1   19.90    3.70
 -10   7   1   22.60    7.30
  -9   7   1    3.30    5.60
   9   7  -1    8.20    3.10
  -8   7   1    4.70    5.60
   8   7  -1    5.00    2.90
  -7   7   1   19.70    6.10
   7   7  -1   22.20    3.50
  -6   7   1    9.70    5.20
   6   7  -1    9.80    2.90
  -5   7   1   52.49    8.30
  -4   7   1   35.20    6.00
   4   7  -1   32.50    4.40
   3   7  -1   28.00    4.20
   2   7  -1   54.59    6.00
  -2   7   1   46.50    6.10
   1   7  -1  206.38   13.70
  -1   7   1  212.18   13.70
   0   7  -1  318.67   19.60
  -1   7  -1  116.89    9.30
  -2   7  -1  107.69    9.00
   2   7   1  105.29    7.20
   3   7   1  161.08   10.10
   4   7   1  217.38   13.10
  -5   7  -1  229.28   16.70
   5   7   1  237.78   14.00
   6   7   1   51.99    4.50
  -6   7  -1   50.59    7.50
  -7   7  -1   35.30    6.90
   7   7   1   26.20    3.70
  -8   7  -1   96.69   11.70
   8   7   1  104.19    7.80
  -9   7  -1   13.30    6.30
   9   7   1   11.20    3.30
 -10   7  -1   42.30    8.20
  10   7   1   41.00    4.70
  -8   8   1   29.30    7.60
  -7   8   1   42.10    8.30
   6   8  -1   37.20    4.30
   5   8  -1   78.59    7.00
   0   8  -1   -0.90    3.70
  -1   8  -1   13.80    4.40
   1   8   1   14.40    2.90
   2   8   1   11.30    2.70
  -2   8  -1    8.20    4.20
  -3   8  -1   39.50    6.00
   3   8   1   43.60    4.10
   4   8   1   22.70    3.50
  -4   8  -1   22.00    5.10
   5   8   1   35.40    4.00
   6   8   1   64.39    5.40
  -8   8  -1    1.80    6.20
   0   9   1   72.29    6.30
   1   9   1   65.09    6.00
  18   0  -2   12.30    7.80
  17   0  -2   46.40    7.20
  16   0  -2   15.20    5.40
  15   0  -2  102.89    9.70
  14   0  -2  297.07   18.30
 -14   0   2  286.57   19.90
  13   0  -2  281.87   17.70
 -13   0   2  292.57   18.10
 -12   0   2    3.20    2.80
  12   0  -2    4.50    3.10
  11   0  -2  489.05   28.00
 -11   0   2  488.45   28.50
  10   0  -2  303.77   17.90
 -10   0   2  310.67   18.50
   9   0  -2   37.70    3.80
   9   0  -2   38.70    2.40
  -9   0   2   36.50    4.20
   8   0  -2  201.38   11.20
  -8   0   2  207.48   12.40
   8   0  -2  199.48   11.90
  -7   0   2  331.67   19.00
   7   0  -2  326.57   18.00
   7   0  -2  319.37   18.40
  -6   0   2   73.39    5.20
   6   0  -2   74.69    4.70
   6   0  -2   75.89    4.20
   5   0  -2  496.75   28.00
   5   0  -2  505.65   27.40
   5   0  -2  492.85   27.70
   4   0  -2  166.38    9.80
   4   0  -2  165.08    9.40
   3   0  -2  255.67   15.10
   3   0  -2  273.87   14.90
   2   0  -2  432.26   24.60
   2   0  -2  451.55   24.40
   1   0  -2 1096.99   62.49
   1   0  -2 1137.39   61.89
   0   0  -2  849.22   47.60
   0   0  -2  870.51   49.30
  -1   0  -2   31.20    2.10
  -2   0  -2 1215.08   67.09
   2   0   2 1190.58   66.19
  -3   0  -2 3784.72  203.68
   3   0   2 3545.55  201.28
   4   0   2 6802.12  362.46
   4   0   2 6247.18  361.36
  -4   0  -2 6711.43  364.46
   5   0   2  779.52   45.20
   5   0   2  836.62   45.50
  -5   0  -2  846.22   45.90
  -6   0  -2  140.29    9.00
   6   0   2  139.19    8.00
   6   0   2  146.69    8.50
   7   0   2  834.02   45.20
   7   0   2  750.22   44.70
  -7   0  -2  854.11   45.70
   8   0   2 1198.18   66.59
  -8   0  -2 1206.28   67.19
   9   0   2    6.60    2.30
  -9   0  -2    3.70    2.30
 -10   0  -2   25.30    3.90
  10   0   2   28.00    3.60
  11   0   2  437.26   25.40
 -11   0  -2  439.86   26.10
 -12   0  -2   69.39    7.20
  12   0   2   70.59    7.00
 -13   0  -2   95.59    8.80
 -14   0  -2   23.30    5.10
 -15   0  -2   14.60    4.80
  18   1  -2   34.90    7.10
  17   1  -2   27.90    6.20
  16  -1  -2    2.30    5.00
 -16   1   2    0.70    4.40
  16   1  -2    6.10    4.90
  15  -1  -2   16.00    5.00
 -15   1   2    8.90    4.40
  15   1  -2   10.10    4.70
  14  -1  -2   57.29    6.80
  14   1  -2   78.89    7.70
 -14   1   2   74.79    8.20
  13  -1  -2   31.90    4.90
 -13   1   2   37.30    5.40
  13   1  -2   42.50    4.80
 -12   1   2   38.30    6.10
  12   1  -2   38.50    4.30
 -11  -1   2  352.96   19.30
  11  -1  -2  345.17   19.30
  11   1  -2  308.07   18.90
  11   1  -2  315.37   18.10
 -11   1   2  301.87   19.90
  10  -1  -2  237.68   12.70
 -10  -1   2  239.68   12.70
 -10   1   2  186.18   13.30
  10   1  -2  184.08   11.50
  10   1  -2  179.48   12.20
   9  -1  -2 1028.40   59.29
  -9  -1   2 1103.09   59.49
   9   1  -2 1071.69   58.69
   9   1  -2 1049.79   59.19
  -9   1   2 1083.39   60.19
  -8   1   2  262.77   16.20
   8   1  -2  268.37   14.80
   8   1  -2  263.17   15.20
  -7  -1   2  411.26   24.70
   7  -1  -2  400.96   24.60
  -7   1   2  458.05   25.40
   7   1  -2  448.96   24.50
   7   1  -2  467.35   24.20
  -6  -1   2 1658.13   90.19
   6  -1  -2 1602.34   90.59
   6  -1  -2 1592.04   90.09
   6   1  -2 1687.13   89.79
   6   1  -2 1631.04   89.99
   5  -1  -2 1043.10   59.39
  -5  -1   2 1094.09   58.99
   5  -1  -2 1082.49   58.99
   5   1  -2 1048.60   58.89
   4  -1  -2 1724.33   93.79
   4  -1  -2 1643.24   93.79
   4   1  -2 1705.93   93.49
   3  -1  -2  761.52   41.70
   3  -1  -2  818.32   41.30
   3   1  -2  663.13   41.30
   2  -1  -2 6148.98  325.67
   2  -1  -2 6309.67  335.27
  -2   1   2 5454.65  323.87
   2   1  -2 5674.53  324.07
   1  -1  -2 1420.16   85.69
   1  -1  -2 1347.47   85.89
   1   1  -2 1732.83   85.99
  -1   1   2 1717.43   85.49
   0  -1  -2  615.34   36.10
   0   1   2  666.53   35.90
   0   1  -2  670.33   36.20
  -1  -1  -2  429.16   25.20
  -1   1  -2  464.95   25.20
   1   1   2  461.65   24.90
  -2  -1  -2 9999.00  545.65
   2   1   2 9294.87  531.65
   2   1   2 9768.42  529.25
  -2   1  -2 9237.68  557.84
  -3  -1  -2 2093.39  108.89
   3   1   2 1917.81  107.79
   3   1   2 1936.71  107.79
  -3   1  -2 1896.91  109.39
  -4  -1  -2 2118.89  107.59
   4   1   2 1866.61  106.39
   4   1   2 1911.01  106.39
  -4   1  -2 1849.61  108.09
  -5  -1  -2   80.59    4.80
  -5   1  -2   67.59    5.10
   5   1   2   63.99    4.10
   5   1   2   65.99    4.30
  -6  -1  -2 1188.68   65.79
  -6   1  -2 1177.28   66.09
   6   1   2 1193.98   65.29
   6   1   2 1175.38   65.09
  -7  -1  -2   84.79    6.00
  -7   1  -2   84.09    6.30
   7   1   2   80.79    4.90
   7   1   2   83.99    5.40
  -8  -1  -2   83.59    5.80
   8   1   2   64.59    5.10
  -8   1  -2   69.19    6.00
   8   1   2   68.19    4.40
  -9  -1  -2    0.90    2.10
   9   1   2    6.60    1.30
   9   1   2    4.90    2.10
  -9   1  -2    2.60    2.40
 -10  -1  -2  325.47   21.50
  10   1   2  383.86   20.30
  10   1   2  377.76   21.10
 -10   1  -2  368.96   22.00
 -11   1  -2   56.59    6.50
  11   1   2   55.49    4.10
  11   1   2   51.99    5.60
 -12  -1  -2  208.98   12.80
 -12   1  -2  172.38   13.00
  12   1   2  170.38   10.70
  12   1   2  180.18   12.00
 -13  -1  -2  177.48   14.50
  13   1   2  179.78   12.40
  13   1   2  201.68   11.40
 -13   1  -2  173.68   13.40
  14   1   2   80.29    8.40
 -14   1  -2   76.69    8.90
 -15   1  -2   59.09    8.80
  15   1   2   55.59    6.80
 -16   1  -2   64.89    9.70
 -17   1  -2   41.40    7.50
 -18   2   2   27.70    9.80
  18   2  -2   26.40   10.20
  17   2  -2   21.10    5.90
 -17   2   2   13.00    6.00
 -16   2   2   70.29    9.90
  16   2  -2   81.89    9.10
 -15   2   2  115.19   11.20
  15   2  -2  115.79   10.00
 -14   2   2  164.78   13.30
  14   2  -2  171.48   11.90
  13   2  -2  353.96   21.10
 -13   2   2  353.76   22.60
  12   2  -2   11.10    3.20
  12   2  -2    7.70    1.70
 -12   2   2    7.40    3.90
  11   2  -2  277.67   16.50
 -11   2   2  278.87   18.10
  11   2  -2  283.87   15.80
  10  -2  -2   11.70    2.90
 -10   2   2    6.70    3.20
  10   2  -2    6.80    1.40
  10   2  -2    9.70    2.40
   9  -2  -2   74.39    6.20
  -9   2   2   79.39    7.10
   9   2  -2   77.49    5.60
   9   2  -2   84.59    5.00
   8  -2  -2  149.99    9.60
  -8  -2   2  163.88    9.10
   8   2  -2  149.49    9.10
   8   2  -2  147.99    8.70
  -8   2   2  141.09   10.30
   7   2  -2   24.30    2.60
   7   2  -2   21.60    1.80
   6  -2  -2  228.38   13.90
   6   2  -2  219.18   12.90
   5  -2  -2  376.76   22.20
   5   2  -2  384.66   21.40
   4  -2  -2  292.37   16.40
   4   2  -2  262.57   15.70
   3  -2  -2  151.08    8.40
   3   2  -2  112.69    7.70
   2  -2  -2   75.59    5.20
   1  -2  -2 1269.87   74.69
   1   2  -2 1432.16   74.89
   0  -2  -2 1372.76   70.59
   0   2  -2 1236.58   70.69
   0   2   2 1215.38   70.19
  -1  -2  -2 2912.51  163.68
   1   2   2 3014.70  162.88
   1   2   2 2903.51  162.78
  -1   2  -2 3003.60  164.48
  -2  -2  -2  656.43   34.40
   2   2   2  609.74   34.00
  -2   2  -2  605.74   34.50
   2   2   2  591.44   33.90
  -3  -2  -2  636.94   33.60
  -3   2  -2  601.24   34.00
   3   2   2  602.94   33.20
   3   2   2  565.24   33.20
  -4  -2  -2 1924.01  102.89
   4   2   2 1830.62  102.49
   4   2   2 1855.21  102.59
  -4   2  -2 1853.41  103.29
  -5  -2  -2 1091.29   64.59
   5   2   2 1182.08   64.19
  -5   2  -2 1205.98   65.29
   5   2   2 1187.98   64.19
  -6  -2  -2  484.05   25.30
   6   2   2  430.96   24.70
   6   2   2  434.86   24.80
  -6   2  -2  428.56   25.80
  -7  -2  -2  330.87   18.90
  -7   2  -2  332.17   19.60
   7   2   2  315.47   18.40
   7   2   2  326.27   18.20
  -8  -2  -2  687.13   40.30
   8   2   2  719.73   39.80
   8   2   2  741.33   39.50
  -8   2  -2  713.53   41.00
  -9  -2  -2  287.27   16.70
   9   2   2  275.97   15.60
  -9   2  -2  280.57   17.40
   9   2   2  264.57   16.00
 -10   2  -2    3.90    3.30
  10   2   2    9.00    1.70
  10   2   2    6.30    2.50
  11   2   2  120.29    8.40
  11   2   2  121.39    7.30
 -11   2  -2  112.89    9.90
 -12   2  -2   72.39    8.30
  12   2   2   72.79    5.30
  12   2   2   75.09    6.90
 -13   2  -2  129.09   11.50
  13   2   2  137.79    8.40
  13   2   2  138.39   10.10
 -14   2  -2   11.40    5.20
 -15   2  -2    7.80    5.50
 -16   2  -2   57.79    8.40
 -17   2  -2    4.20    6.20
  17   3  -2   -1.70    5.30
 -17   3   2   -1.10    5.90
  16   3  -2    2.00    4.80
 -16   3   2   -1.70    5.40
  15   3  -2    6.70    4.40
 -15   3   2    0.00    5.20
 -14   3   2    9.80    5.40
  14   3  -2   17.50    4.40
 -13   3   2  105.49   10.80
  13   3  -2  111.59    7.20
  13   3  -2  113.79    8.80
  12   3  -2   46.90    4.30
  12   3  -2   56.19    5.80
 -12   3   2   52.69    8.00
  11   3  -2  125.79    7.70
  11   3  -2  126.89    8.50
 -11   3   2  120.29   10.40
 -10   3   2  152.38   11.50
  10   3  -2  148.39    8.90
  10   3  -2  144.99    9.50
   9   3  -2  418.06   23.30
  -9   3   2  413.56   25.30
   9   3  -2  416.06   23.70
   8   3  -2  201.28   12.10
   8   3  -2  211.48   11.80
  -8   3   2  201.88   13.70
   7   3  -2  544.25   30.60
   6  -3  -2  394.96   24.00
   6   3  -2  414.56   22.90
   5  -3  -2  958.60   50.09
   5   3  -2  812.32   49.10
   4  -3  -2  415.26   25.70
   4   3  -2  474.25   25.10
   3  -3  -2 1092.69   64.29
   3   3  -2 1210.58   63.79
   2  -3  -2 1101.69   62.99
   2   3  -2 1161.58   62.29
   2   3  -2 1124.89   62.59
   1  -3  -2 2421.86  123.69
   1   3  -2 2187.08  123.49
   1   3  -2 2103.89  123.59
   0  -3  -2  681.33   40.30
   0   3  -2  758.62   40.20
  -1  -3  -2   37.70    3.30
   1   3   2   34.20    2.70
  -1   3  -2   37.50    3.30
   1   3   2   34.10    2.40
  -2  -3  -2  505.55   31.60
  -2   3  -2  585.64   31.90
   2   3   2  587.34   31.30
   2   3   2  573.34   31.10
  -3   3  -2  216.68   12.90
   3   3   2  209.48   11.90
   3   3   2  203.08   11.80
  -4  -3  -2  321.07   20.50
  -4   3  -2  376.56   21.30
   4   3   2  368.56   20.10
   4   3   2  379.06   20.20
  -5  -3  -2  278.47   16.50
  -5   3  -2  287.67   17.40
   5   3   2  293.77   16.20
   5   3   2  288.07   16.10
  -6  -3  -2  144.09    9.20
  -6   3  -2  151.88   10.30
   6   3   2  156.28    8.70
   6   3   2  149.88    8.80
  -7  -3  -2  118.09    7.80
   7   3   2  123.69    7.40
   7   3   2  119.69    7.20
  -7   3  -2  121.69    9.00
  -8   3  -2  123.69    9.60
   8   3   2  126.49    7.80
   8   3   2  127.99    7.60
  -9   3  -2    7.10    3.40
   9   3   2    4.50    1.60
   9   3   2    3.80    2.00
  10   3   2  320.07   18.90
  10   3   2  342.37   18.50
 -10   3  -2  316.27   20.70
 -11   3  -2   78.19    8.50
  11   3   2   75.59    5.50
 -12   3  -2   32.80    6.20
  12   3   2   35.60    3.30
 -13   3  -2   78.09    9.40
  13   3   2   79.09    6.00
  14   3   2   62.99    5.70
 -14   3  -2   68.99    9.90
 -15   3  -2  122.89   12.70
 -16   3  -2   42.00    8.30
  15   4  -2   40.00    6.00
 -15   4   2   38.60    8.00
  14   4  -2   96.59    9.00
 -14   4   2  102.49   11.50
 -13   4   2   70.59    9.90
  13   4  -2   64.09    5.60
  13   4  -2   68.89    7.20
 -12   4   2  111.09   11.20
  12   4  -2  109.29    7.40
  12   4  -2  108.69    8.50
  11   4  -2  161.48    9.50
  11   4  -2  153.78   10.20
 -11   4   2  143.79   12.60
  10   4  -2  206.38   11.80
 -10   4   2  195.28   14.50
  10   4  -2  193.58   12.30
  -9   4   2   52.39    7.40
   9   4  -2   51.69    5.00
   9   4  -2   56.29    4.40
  -8   4   2  172.28   12.80
   8   4  -2  181.98   10.60
   8   4  -2  181.28   11.00
   7   4  -2   36.80    3.90
   6  -4  -2  118.29    9.00
   6   4  -2  112.49    7.50
   5  -4  -2   86.89    7.30
   5   4  -2   80.29    5.80
   4  -4  -2  120.29    8.70
   4   4  -2  121.09    7.70
   3  -4  -2  206.28   12.60
   3   4  -2  186.38   11.70
   2  -4  -2  273.57   14.90
   2   4  -2  221.48   14.10
   2   4  -2  229.18   13.80
   1  -4  -2  398.56   26.40
   1   4  -2  492.95   26.30
   1   4  -2  492.85   26.20
   0  -4  -2  103.99    7.20
   0   4  -2  103.49    6.90
   0   4  -2  107.29    7.00
  -1  -4  -2  515.65   27.30
   1   4   2  459.45   26.80
  -1   4  -2  456.95   27.30
  -2  -4  -2  430.26   26.20
   2   4   2  468.65   25.80
   2   4   2  471.75   25.60
  -2   4  -2  466.55   26.50
  -3  -4  -2  520.65   31.70
  -3   4  -2  570.74   32.40
   3   4   2  577.54   31.20
   3   4   2  581.04   31.40
  -4  -4  -2 1112.39   63.29
   4   4   2 1161.48   62.99
  -4   4  -2 1158.88   64.09
   4   4   2 1127.69   62.89
  -5  -4  -2  580.14   32.30
   5   4   2  570.34   31.70
   5   4   2  554.14   31.60
  -5   4  -2  565.74   33.00
   6   4   2  316.37   18.40
  -6   4  -2  330.97   20.20
   6   4   2  329.47   18.50
   7   4   2  103.99    6.60
   7   4   2   98.69    6.40
  -7   4  -2  102.99    8.70
   8   4   2  343.57   19.50
  -8   4  -2  347.47   21.60
  -9   4  -2   87.09    8.70
   9   4   2   81.99    5.80
  10   4   2  216.28   12.80
 -10   4  -2  218.68   15.60
 -11   4  -2   91.09   10.00
  11   4   2  100.29    6.80
  12   4   2   75.29    6.00
 -12   4  -2   75.59    9.60
  13   4   2   28.90    3.50
 -13   4  -2   25.90    6.50
 -14   4  -2   22.80    6.80
  14   4   2   24.60    3.60
  15   4   2   -2.20    3.30
 -15   4  -2    1.30    6.70
 -14   5   2   23.10    7.50
  14   5  -2   23.50    3.50
 -13   5   2   19.60    6.70
  13   5  -2   16.60    3.20
  12   5  -2   64.39    7.10
  12   5  -2   66.49    6.00
 -12   5   2   67.39   10.20
  11   5  -2   70.89    6.80
  11   5  -2   74.99    6.10
 -11   5   2   71.69    9.90
  10   5  -2  124.09    8.00
 -10   5   2  114.79   11.20
  10   5  -2  114.39    8.50
   9   5  -2  178.38   11.60
   9   5  -2  187.88   11.10
  -9   5   2  179.38   14.10
  -8   5   2  353.36   22.10
   8   5  -2  336.17   19.50
   8   5  -2  332.67   19.90
   7   5  -2  390.16   22.60
  -7   5   2  388.06   24.40
   6   5  -2  162.78   10.40
   5  -5  -2  548.05   31.30
   5   5  -2  507.75   30.00
   4  -5  -2  150.58   11.70
   4   5  -2  190.28   10.80
   3  -5  -2  276.57   17.20
   3   5  -2  279.37   16.50
   2  -5  -2  171.38   11.50
   2   5  -2  174.58   10.90
   1  -5  -2 1031.70   56.49
   1   5  -2  971.60   56.09
   0  -5  -2  201.88   12.50
   0   5  -2  189.78   12.10
   0   5   2  191.68   11.80
   0   5  -2  194.28   12.10
  -1  -5  -2  591.84   34.70
  -1   5  -2  614.44   34.80
   1   5   2  619.64   34.30
   2   5   2  312.57   18.00
  -2   5  -2  312.87   18.80
   2   5   2  306.67   17.60
  -3   5  -2    5.50    2.70
   3   5   2    3.30    1.50
   3   5   2    5.70    1.80
  -4   5  -2  322.87   20.50
   4   5   2  333.17   19.00
   4   5   2  348.17   19.80
   5   5   2  116.09    7.60
  -5   5  -2  130.19    9.80
   6   5   2   50.49    4.30
  -6   5  -2   55.19    6.90
   7   5   2    7.60    2.00
  -7   5  -2   13.60    4.30
  -8   5  -2   61.29    8.30
   8   5   2   67.59    5.10
   9   5   2   22.70    2.90
  -9   5  -2   22.10    5.50
 -10   5  -2  107.39   11.20
  10   5   2  118.59    7.70
 -11   5  -2   92.09   10.90
  11   5   2   97.79    7.00
 -12   5  -2   -0.90    5.10
  12   5   2    0.50    2.80
  13   5   2   12.80    3.40
 -13   5  -2   21.00    6.90
  14   5   2   37.50    4.30
  13   6  -2   35.30    4.30
  12   6  -2   55.29    5.20
 -12   6   2   60.79    9.20
  11   6  -2   41.00    4.30
 -11   6   2   42.20    8.00
  10   6  -2   57.69    5.00
 -10   6   2   54.39    8.30
  -9   6   2    6.90    5.30
   9   6  -2    6.20    3.40
   9   6  -2    4.40    2.70
  -8   6   2  137.99   12.50
   8   6  -2  133.79    9.60
   8   6  -2  133.79    9.00
  -7   6   2   34.40    6.30
   7   6  -2   31.90    4.10
  -6   6   2   35.70    6.10
   6   6  -2   32.90    4.00
   5   6  -2  150.38   10.10
   4   6  -2   35.50    4.10
   3  -6  -2  207.78   14.30
   3   6  -2  216.28   13.30
   2  -6  -2   80.49    8.10
   2   6  -2  118.09    7.70
   1   6  -2   75.19    6.40
  -1   6   2   69.59    6.10
   0  -6  -2  263.67   15.00
   0   6  -2  222.08   14.60
   0   6   2  211.88   14.20
  -1   6  -2  366.16   22.10
   1   6   2  373.56   20.90
   2   6   2  727.13   39.90
  -2   6  -2  706.03   41.20
   3   6   2  146.69    9.10
  -3   6  -2  148.09   11.00
   4   6   2  382.36   21.70
  -4   6  -2  379.36   23.50
  -5   6  -2  185.08   13.70
   5   6   2  193.48   11.40
  -6   6  -2  260.37   17.80
   6   6   2  261.57   15.30
  -7   6  -2  110.69   10.70
   7   6   2  106.59    7.50
   8   6   2   39.50    3.90
  -8   6  -2   41.10    6.60
   9   6   2  140.39    9.40
  -9   6  -2  145.69   13.10
  10   6   2   84.29    6.80
 -10   6  -2   85.99   11.00
  11   6   2    7.70    3.10
 -11   6  -2    6.30    5.90
  12   6   2   22.10    3.80
 -12   6  -2   18.90    7.10
  10   7  -2  141.69    9.70
 -10   7   2  125.59   14.00
  -9   7   2   46.30    8.30
   9   7  -2   43.00    4.60
  -8   7   2   89.79   11.40
   8   7  -2   78.69    7.10
   7   7  -2   86.39    7.20
  -7   7   2   91.69   11.00
   6   7  -2  192.68   12.90
  -6   7   2  200.28   15.60
   5   7  -2   86.29    7.80
  -5   7   2  101.59   10.60
  -4   7   2  255.37   17.70
   4   7  -2  252.57   16.00
   3   7  -2   35.10    4.60
   2   7  -2  260.47   16.40
   1   7  -2   91.39    8.00
   0   7   2  107.49    7.20
   0   7  -2  109.69    8.90
   1   7   2   58.49    4.70
  -1   7  -2   50.39    6.60
  -2   7  -2   61.99    7.20
   2   7   2   63.99    5.20
   3   7   2   69.99    5.70
   4   7   2  112.49    7.70
  -5   7  -2   68.89    9.10
   5   7   2   86.79    6.20
   6   7   2   67.99    5.90
  -6   7  -2   68.59    9.50
   7   7   2   77.49    6.80
  -7   7  -2   89.09   10.60
  -8   7  -2   16.00    6.20
   8   7   2   19.90    3.30
   9   7   2   31.30    4.00
  -9   7  -2   30.70    7.20
 -10   7  -2   12.70    6.50
  -8   8   2   14.70    6.90
  -7   8   2    4.60    6.00
   6   8  -2   33.90    4.20
   2   8  -2   28.90    5.00
  -1   8   2   38.40    3.70
   1   8  -2   34.50    5.30
   0   8   2   20.90    3.00
   0   8  -2   19.90    4.70
   1   8   2   71.69    5.70
  -1   8  -2   58.29    7.00
  -2   8  -2  109.69   10.20
   2   8   2  119.19    8.00
  -3   8  -2   35.20    5.70
   3   8   2   38.00    4.00
  -4   8  -2   41.40    6.10
   4   8   2   35.80    4.10
   5   8   2  203.88   12.70
   6   8   2  113.09    8.40
   1   9   2  146.69   10.50
  -2   9  -2   16.80    5.80
  17   0  -3   17.80    5.90
  16   0  -3   20.00    5.50
  15   0  -3    4.50    4.40
  14   0  -3    2.70    3.80
  13   0  -3   -0.10    3.40
 -13   0   3   -0.20    3.00
 -12   0   3    5.70    3.10
  12   0  -3    5.30    3.00
 -11   0   3  240.98   14.90
  11   0  -3  231.38   14.30
  10   0  -3    3.60    2.10
 -10   0   3    3.90    2.40
   9   0  -3    3.90    0.70
   9   0  -3    5.50    1.90
  -9   0   3    6.70    2.20
   8   0  -3  620.14   34.10
   8   0  -3  609.54   34.60
  -8   0   3  628.74   35.20
   7   0  -3 1584.54   85.39
   7   0  -3 1482.25   84.89
   7   0  -3 1554.54   84.49
   6   0  -3   76.49    4.40
   6   0  -3   79.69    4.90
   6   0  -3   76.79    5.40
   5   0  -3  309.87   17.30
   5   0  -3  306.37   17.70
   4   0  -3 3982.70  223.88
   4   0  -3 4102.09  222.88
   3   0  -3 1503.45   82.09
   3   0  -3 1458.75   81.99
   2   0  -3 7906.81  445.16
   2   0  -3 7807.02  459.35
   1   0  -3 2312.87  129.99
   1   0  -3 2358.26  128.99
   0   0  -3  869.01   47.90
   0   0  -3  864.61   47.70
  -1   0  -3  249.58   14.20
  -2   0  -3   52.99    3.70
  -3   0  -3 4139.99  229.68
  -4   0  -3 1242.68   68.89
  -5   0  -3  718.83   40.30
  -6   0  -3    3.50    1.70
  -7   0  -3  188.78   11.80
  -8   0  -3   64.19    5.70
  -9   0  -3  173.08   11.50
 -10   0  -3  208.98   13.70
 -11   0  -3  210.68   14.00
 -12   0  -3   22.50    4.50
 -13   0  -3   25.70    4.90
 -14   0  -3    0.40    4.00
 -15   0  -3   53.39    8.20
  18   1  -3   54.39   11.50
  17  -1  -3   50.19    7.30
  17   1  -3   46.30    6.90
  16  -1  -3   61.59    7.50
  16   1  -3   56.09    7.10
  15  -1  -3   14.00    5.10
  15   1  -3   32.40    5.30
 -15   1   3   31.50    5.70
  14  -1  -3   77.89    8.10
  14   1  -3   73.19    7.60
 -14   1   3   73.19    8.20
  13  -1  -3  451.15   28.10
  13   1  -3  491.85   27.90
 -13   1   3  501.65   29.10
  12  -1  -3  212.98   12.50
 -12   1   3  182.08   13.20
  12   1  -3  179.58   12.10
  11  -1  -3  166.98   11.50
 -11  -1   3  179.88   12.40
 -11   1   3  181.38   12.40
  11   1  -3  186.28   11.30
 -10  -1   3  398.96   22.60
  10  -1  -3  390.96   22.50
  10   1  -3  382.66   21.60
  10   1  -3  390.36   22.30
 -10   1   3  384.76   23.30
   9  -1  -3 1193.68   69.99
  -9  -1   3 1168.78   70.09
  -9   1   3 1333.37   70.89
   9   1  -3 1293.87   69.89
   9   1  -3 1322.27   69.39
   8  -1  -3  388.96   19.60
  -8  -1   3  375.86   19.70
   8   1  -3  300.97   18.90
   8   1  -3  300.17   19.30
  -7  -1   3  515.05   29.00
   7  -1  -3  516.85   28.90
   7  -1  -3  516.45   29.50
   7   1  -3  509.15   28.70
   6  -1  -3  139.59    8.30
   6  -1  -3  137.19    9.00
   5  -1  -3  200.08   12.30
   5  -1  -3  210.48   11.80
   5   1  -3  203.68   11.70
   5   1  -3  206.78   11.80
   4  -1  -3  361.26   19.80
   4  -1  -3  330.17   20.30
   4   1  -3  361.76   19.80
   4   1  -3  362.66   19.80
   3  -1  -3   25.90    2.60
   3  -1  -3   27.10    1.90
   3   1  -3   22.60    1.90
   2  -1  -3  135.99    8.40
   2  -1  -3  144.29    7.90
   2   1  -3  137.89    8.00
  -2   1   3  136.49    7.70
   2   1  -3  135.99    7.90
   1  -1  -3 2010.20  105.49
   1  -1  -3 1964.50  106.69
  -1   1   3 1922.51  105.29
   1   1  -3 1808.32  105.89
   1   1  -3 1872.41  106.19
   0  -1  -3  191.98   11.90
   0   1  -3  211.18   11.70
   0   1  -3  208.28   11.70
   0   1   3  212.48   11.40
  -1   1  -3   96.79    6.00
   1   1   3   95.99    5.50
  -2  -1  -3 1741.83   98.49
  -2   1  -3 1843.12   99.09
   2   1   3 1764.92   97.99
  -3  -1  -3  508.75   27.90
  -3   1  -3  487.35   28.10
   3   1   3  483.05   27.40
   3   1   3  509.35   27.40
  -4  -1  -3  218.38   14.60
  -4   1  -3  256.17   14.90
   4   1   3  269.97   14.10
   4   1   3  263.87   14.00
  -5  -1  -3 2231.98  133.79
  -5   1  -3 2486.55  134.79
   5   1   3 2441.86  132.89
   5   1   3 2528.45  133.19
  -6  -1  -3 1335.67   70.59
   6   1   3 1228.88   69.99
   6   1   3 1231.88   69.79
  -6   1  -3 1282.37   70.79
  -7   1  -3  818.32   46.00
   7   1   3  817.52   45.10
   7   1   3  801.12   44.70
  -8  -1  -3  331.87   21.00
   8   1   3  373.66   20.00
  -8   1  -3  369.46   21.50
   8   1   3  360.06   20.40
  -9  -1  -3  907.41   55.19
   9   1   3 1009.40   54.69
   9   1   3 1026.80   54.19
  -9   1  -3  987.30   55.69
 -10   1  -3  142.09   10.40
  10   1   3  143.49    9.40
  10   1   3  141.39    8.40
 -11  -1  -3  197.88   14.10
  11   1   3  228.98   12.50
  11   1   3  228.88   13.60
 -11   1  -3  213.28   14.60
 -12  -1  -3   56.29    7.40
 -12   1  -3   86.39    8.30
  12   1   3   77.79    5.40
  12   1   3   87.19    7.20
 -13  -1  -3   54.39    7.10
 -13   1  -3   54.19    7.70
  13   1   3   51.59    5.80
  13   1   3   48.20    4.00
 -14   1  -3  155.28   12.60
 -15   1  -3  106.59   10.90
 -16   1  -3   72.89   10.00
 -17   1  -3   -1.60    5.50
  17   2  -3   34.00    6.50
 -17   2   3   32.70    7.10
  16   2  -3   40.70    6.20
 -16   2   3   44.30    7.30
  15   2  -3   80.69    8.70
 -15   2   3   84.29   10.20
 -14   2   3   64.89    8.80
  14   2  -3   68.99    7.40
  13  -2  -3  173.38   12.70
 -13   2   3  193.28   13.90
  13   2  -3  185.68   12.20
  12  -2  -3    3.80    3.30
  12   2  -3    5.50    3.00
 -12   2   3    2.60    3.70
  11  -2  -3   18.90    3.90
  11   2  -3   35.30    2.90
  11   2  -3   34.40    3.70
 -11   2   3   31.70    5.20
  10  -2  -3  145.89    9.30
 -10   2   3  136.09   10.30
  10   2  -3  127.69    7.80
  10   2  -3  126.39    8.60
  -9   2   3   86.89    7.60
   9   2  -3   96.99    5.70
   9   2  -3   92.79    6.30
   8  -2  -3  566.04   32.20
   8  -2  -3  545.45   31.20
   8   2  -3  546.25   31.00
   7  -2  -3  914.11   51.19
   7  -2  -3  907.21   51.89
   7   2  -3  938.61   50.99
   6  -2  -3  254.47   14.20
   6  -2  -3  243.48   14.90
   6   2  -3  231.68   14.00
   5  -2  -3  864.71   48.90
   5  -2  -3  845.62   49.60
   5   2  -3  936.01   48.90
   4  -2  -3  433.86   28.40
   4   2  -3  564.24   28.00
   3   2  -3  947.31   52.19
  -3   2   3  939.01   51.79
   2  -2  -3 2201.68  122.99
   2   2  -3 2217.88  123.09
   2   2  -3 2280.17  122.99
  -2   2   3 2213.08  122.39
   1  -2  -3 2282.87  123.59
   1   2  -3 2203.78  123.79
   1   2  -3 2277.17  123.89
  -1   2   3 2171.68  122.89
   0  -2  -3 1328.27   85.29
   0   2   3 1575.64   84.89
   0   2  -3 1641.14   85.29
   0   2  -3 1634.54   85.99
  -1  -2  -3 1461.15   70.59
   1   2   3 1178.08   69.89
  -1   2  -3 1179.98   70.39
  -2  -2  -3   48.60    3.90
   2   2   3   60.29    3.30
   3   2   3  112.39    6.30
  -3   2  -3  112.29    7.20
   3   2   3  108.09    6.40
   4   2   3   77.29    4.60
  -4   2  -3   79.59    5.80
   4   2   3   76.49    4.60
  -5  -2  -3 1718.63   92.29
   5   2   3 1638.64   91.69
   5   2   3 1677.63   91.69
  -5   2  -3 1641.44   92.69
  -6  -2  -3  454.65   26.60
  -6   2  -3  468.95   27.10
   6   2   3  468.15   26.00
   6   2   3  474.65   25.90
  -7  -2  -3   62.19    5.00
   7   2   3   54.89    3.80
  -7   2  -3   53.59    5.50
   7   2   3   58.29    4.10
  -8  -2  -3   60.59    5.20
  -8   2  -3   49.40    5.80
   8   2   3   50.79    4.30
   8   2   3   52.09    3.80
  -9  -2  -3   79.89    7.10
   9   2   3   95.49    5.70
   9   2   3   87.89    6.30
  -9   2  -3   90.49    7.80
 -10  -2  -3   41.50    5.70
  10   2   3   45.80    4.80
 -10   2  -3   40.30    6.30
  10   2   3   45.10    3.80
  11   2   3   14.10    2.20
  11   2   3   14.20    3.40
 -11   2  -3   12.60    4.30
  12   2   3   -2.00    2.10
 -12   2  -3    1.90    4.10
 -13   2  -3   10.70    4.90
  13   2   3    5.30    2.50
 -14   2  -3   11.30    5.40
  14   2   3   10.50    2.70
 -15   2  -3   67.79   10.00
 -16   2  -3   22.30    6.60
 -17   3   3   38.90    8.10
  17   3  -3   36.40    6.50
 -16   3   3   29.10    7.10
  16   3  -3   22.90    5.50
 -15   3   3   30.40    6.90
  15   3  -3   26.20    5.30
  14   3  -3  161.08   11.70
 -14   3   3  164.18   13.70
 -13   3   3  171.08   13.70
  13   3  -3  164.08   11.50
  12   3  -3  511.75   28.80
 -12   3   3  511.85   31.50
  12   3  -3  521.95   29.60
  11   3  -3  103.99    7.80
 -11   3   3  112.89   10.10
  11   3  -3  107.79    6.80
  10   3  -3  597.84   33.40
 -10   3   3  600.54   35.60
  10   3  -3  602.74   33.90
   9   3  -3  147.89    9.30
   9   3  -3  144.69    8.70
   8  -3  -3  628.84   33.30
   8   3  -3  503.85   31.70
   7   3  -3  153.78    9.40
   6  -3  -3  239.28   16.30
   6   3  -3  290.57   15.50
   5  -3  -3  104.49    7.30
   5   3  -3   87.19    6.20
   4  -3  -3  494.15   29.20
   4   3  -3  517.35   28.50
   3  -3  -3  238.08   13.30
  -3   3   3  200.78   11.90
   3   3  -3  203.08   12.50
   2  -3  -3  125.89    8.40
   2   3  -3  135.59    7.90
  -2   3   3  123.89    7.30
   2   3  -3  127.39    7.50
   1  -3  -3  197.18   11.20
   1   3  -3  174.98   10.70
   1   3  -3  176.48   10.50
  -1   3   3  170.28   10.10
   0  -3  -3   45.80    4.40
   0   3  -3   54.49    3.90
   0   3  -3   56.69    4.10
   0   3   3   58.19    3.30
  -1  -3  -3  737.43   37.90
   1   3   3  657.23   37.10
   1   3   3  656.13   37.20
  -1   3  -3  637.44   37.70
  -2  -3  -3  183.38   10.30
   2   3   3  157.78    9.50
   2   3   3  164.18    9.40
  -2   3  -3  162.18   10.30
   3   3   3  567.84   30.90
   3   3   3  547.85   30.80
  -3   3  -3  555.34   31.80
  -4  -3  -3  533.85   32.10
   4   3   3  582.64   31.60
   4   3   3  578.64   31.60
  -4   3  -3  588.94   32.70
  -5  -3  -3 1035.00   59.19
   5   3   3 1074.29   58.59
  -5   3  -3 1066.09   59.89
   5   3   3 1080.89   58.59
  -6  -3  -3  661.73   37.10
  -6   3  -3  664.73   37.90
   6   3   3  660.43   36.40
   6   3   3  647.04   36.50
  -7   3  -3  151.98   10.80
   7   3   3  150.58    9.00
   7   3   3  156.38    8.90
  -8  -3  -3  634.04   37.50
   8   3   3  683.53   37.70
  -8   3  -3  654.93   38.40
   8   3   3  676.93   36.70
   9   3   3  210.08   12.10
  -9   3  -3  205.68   14.20
 -10   3  -3  354.36   23.00
  10   3   3  381.16   20.80
 -11   3  -3  134.69   11.70
  11   3   3  152.78    8.90
 -12   3  -3  162.38   13.20
  12   3   3  163.48   10.00
  13   3   3  109.09    7.60
 -13   3  -3  111.59   11.30
  14   3   3   38.20    4.00
 -14   3  -3   37.90    7.20
 -15   3  -3   54.79    8.70
  16   4  -3   27.00    5.90
 -16   4   3   22.10   11.20
  15   4  -3   -1.80    4.50
 -15   4   3    2.40    5.80
  14   4  -3    7.30    4.30
 -14   4   3    5.10    5.60
  13   4  -3    3.20    3.70
  13   4  -3    0.10    2.30
 -13   4   3   -2.20    4.80
 -12   4   3   23.00    6.10
  12   4  -3   25.40    3.00
  12   4  -3   27.20    4.10
  11   4  -3  110.49    7.10
 -11   4   3   97.69   10.60
  11   4  -3  105.29    7.90
 -10   4   3   60.89    8.30
  10   4  -3   54.29    4.80
  10   4  -3   59.09    5.50
   9   4  -3   55.69    4.50
   9   4  -3   56.09    5.20
  -9   4   3   52.69    7.30
   8   4  -3  220.58   13.30
   7  -4  -3  182.08   13.00
   7   4  -3  193.58   11.60
   6  -4  -3  527.65   31.30
   6   4  -3  537.85   30.20
   5  -4  -3  410.16   26.00
   5   4  -3  470.75   25.20
   4  -4  -3  818.22   44.70
   4   4  -3  749.23   43.80
   3  -4  -3  420.36   23.30
   3   4  -3  364.96   22.50
   2   4  -3  136.59    8.70
  -2   4   3  137.59    7.80
   2   4  -3  135.69    8.20
   1  -4  -3  260.57   16.70
   1   4  -3  283.77   16.40
   1   4  -3  282.47   16.10
  -1   4   3  286.47   15.60
   0  -4  -3 1077.09   59.09
   0   4   3 1043.40   58.09
   0   4  -3 1045.20   58.69
   0   4  -3 1050.49   58.79
  -1  -4  -3  604.04   36.10
   1   4   3  645.34   35.30
   1   4   3  648.64   35.50
  -1   4  -3  650.53   36.10
  -2  -4  -3 1457.05   74.39
  -2   4  -3 1292.07   74.39
   2   4   3 1290.57   73.59
   2   4   3 1298.87   73.49
  -3  -4  -3  332.77   20.10
  -3   4  -3  351.86   20.50
   3   4   3  349.87   19.30
   3   4   3  343.07   19.40
   4   4   3   68.39    4.60
   4   4   3   69.19    4.60
  -4   4  -3   74.09    6.30
  -5  -4  -3   46.80    4.80
  -5   4  -3   64.49    6.00
   5   4   3   61.39    4.00
   6   4   3   17.20    2.00
  -6   4  -3   19.60    3.90
  -7   4  -3  272.47   17.30
   7   4   3  264.17   15.30
  -8   4  -3  127.69   10.50
   8   4   3  137.19    8.10
  -9   4  -3   99.49    9.60
   9   4   3  111.79    7.00
  10   4   3   20.80    2.70
 -10   4  -3   23.10    5.30
  11   4   3   21.90    2.90
 -11   4  -3   16.30    5.30
  12   4   3   41.10    3.80
 -12   4  -3   35.00    6.80
  13   4   3   23.00    3.30
 -13   4  -3   16.70    6.20
 -14   4  -3   24.60    7.20
  14   4   3   20.10    3.60
  15   4   3    1.70    3.40
  14   5  -3  146.39   11.60
  14   5  -3  145.79   10.00
 -14   5   3  156.48   14.80
  13   5  -3  134.99   10.50
 -13   5   3  137.19   13.70
  13   5  -3  132.89    9.20
  12   5  -3   53.79    4.50
 -12   5   3   53.19    8.30
  12   5  -3   47.40    5.40
  11   5  -3  145.79   10.30
  11   5  -3  153.28    9.60
 -11   5   3  143.49   13.30
  10   5  -3  146.59    9.20
  10   5  -3  136.99    9.90
 -10   5   3  143.49   12.90
   9   5  -3  131.89    9.30
   9   5  -3  137.79    8.80
  -9   5   3  134.39   11.80
   8   5  -3  128.99    8.90
   7  -5  -3  152.18   12.10
   7   5  -3  163.48   10.40
   6  -5  -3  103.69    9.20
   6   5  -3  100.19    7.30
   5  -5  -3   92.69    7.80
   5   5  -3   68.09    6.10
   4  -5  -3   91.09    8.50
   4   5  -3  118.99    7.50
   3  -5  -3  133.49    9.80
   3   5  -3  131.09    8.80
   2  -5  -3   28.60    4.30
  -2   5   3   26.50    2.50
   2   5  -3   28.90    3.40
   1  -5  -3   71.19    6.40
  -1   5   3   66.99    4.50
   1   5  -3   68.79    5.70
   0  -5  -3   49.60    5.80
   0   5  -3   61.59    5.50
   0   5   3   65.09    4.20
   0   5  -3   61.19    5.20
   0   5   3   68.29    4.80
  -1   5  -3   26.90    4.00
   1   5   3   23.10    3.00
  -1   5  -3   24.90    3.40
   1   5   3   25.40    2.30
  -2  -5  -3   58.09    5.40
   2   5   3   57.79    4.00
  -2   5  -3   50.99    5.50
  -3  -5  -3  106.09    8.50
  -3   5  -3  136.49    9.30
   3   5   3  132.89    7.50
  -4   5  -3  355.26   21.70
   4   5   3  356.36   20.10
   5   5   3  497.55   28.10
  -5   5  -3  505.65   29.80
  -6   5  -3  261.67   17.00
   6   5   3  252.97   14.80
   7   5   3  348.77   19.80
  -7   5  -3  347.77   22.10
   8   5   3  133.49    8.70
  -8   5  -3  143.59   11.60
  -9   5  -3  205.88   15.30
   9   5   3  208.68   12.40
 -10   5  -3   97.29   10.70
  10   5   3  100.19    7.10
 -11   5  -3  101.99   11.30
  11   5   3   98.19    7.30
  12   5   3   84.69    6.80
 -12   5  -3   81.49   11.20
 -13   5  -3  113.79   13.00
  13   5   3  118.39    8.40
  14   5   3    6.80    3.90
  13   6  -3   -0.20    3.20
 -12   6   3   27.70    7.60
  12   6  -3   29.70    3.90
 -11   6   3   15.40    6.40
  11   6  -3   12.50    4.00
  11   6  -3   16.90    3.30
 -10   6   3   48.40    8.00
  10   6  -3   42.60    4.40
  10   6  -3   43.30    5.20
   9   6  -3   78.89    6.40
  -9   6   3   77.19   10.60
   9   6  -3   72.19    7.20
   8   6  -3   43.40    4.90
  -8   6   3   44.40    7.30
   7   6  -3  103.79    8.20
   6   6  -3  344.17   20.40
   5  -6  -3  243.28   16.30
   5   6  -3  229.28   14.70
   4  -6  -3  158.98   13.40
   4   6  -3  229.38   12.60
   3  -6  -3  243.78   14.30
  -3   6   3  183.88   11.80
   3   6  -3  192.28   13.00
   2   6  -3  178.38   11.70
  -2   6   3  177.78   10.40
   1  -6  -3  549.95   31.00
  -1   6   3  512.65   29.40
   1   6  -3  514.05   30.40
   0  -6  -3   86.69    7.30
   0   6   3   65.79    5.00
   0   6  -3   60.29    6.50
   1   6   3  158.58    9.60
  -1   6  -3  161.88   11.10
  -2   6  -3  658.53   37.50
   2   6   3  643.14   36.30
  -3   6  -3  214.58   14.40
   3   6   3  214.98   12.60
  -4   6  -3   50.69    6.90
   4   6   3   52.89    4.40
   5   6   3   56.89    4.80
  -5   6  -3   55.89    7.60
   6   6   3  179.18   11.10
  -6   6  -3  188.38   13.90
  -7   6  -3   33.60    6.10
   7   6   3   36.40    3.50
   8   6   3   44.50    4.00
  -8   6  -3   42.90    7.00
   9   6   3   39.60    3.90
  -9   6  -3   38.30    6.90
  10   6   3    5.40    2.90
 -10   6  -3   10.90    5.90
  11   6   3   28.90    3.90
 -11   6  -3   30.90    7.20
  12   6   3    1.30    5.00
 -10   7   3   43.80    8.60
  10   7  -3   43.40    4.70
  -9   7   3   19.20    6.70
   9   7  -3   22.90    3.80
  -8   7   3  119.59   12.90
   8   7  -3  116.69    9.70
  -7   7   3  115.29   12.30
   7   7  -3  115.19    9.40
  -6   7   3   69.29    9.90
   6   7  -3   68.29    7.10
   5   7  -3   40.30    5.10
   4   7  -3    3.60    3.30
   3  -7  -3   96.59    9.80
   3   7  -3  110.59    8.60
   2  -7  -3    6.90    5.40
  -2   7   3    3.60    1.90
   2   7  -3    9.10    3.50
   1   7  -3    8.70    3.60
  -1   7   3   13.30    2.20
   0   7   3    3.80    2.00
   0   7  -3    5.10    3.50
  -1   7  -3   34.90    5.10
   1   7   3   33.10    3.30
   2   7   3   73.79    5.50
  -2   7  -3   68.29    7.70
   3   7   3   10.00    2.40
  -3   7  -3    9.90    4.10
   4   7   3  131.79    8.60
   5   7   3   87.89    6.60
  -6   7  -3   75.99    9.70
   6   7   3   69.39    6.10
  -7   7  -3  310.07   21.00
   7   7   3  304.97   18.00
  -8   7  -3  178.88   15.40
   8   7   3  199.78   11.90
   9   7   3   15.90    3.50
  -9   7  -3   31.70    7.30
 -10   7  -3   40.30    8.30
  -8   8   3    8.40    6.50
  -7   8   3   15.00    6.80
  -6   8   3   48.80    8.90
   4   8  -3   63.79    6.90
   3   8  -3  272.67   17.60
   2   8  -3   27.60    5.10
   1   8  -3  163.98   12.30
   0   8  -3   28.20    5.20
   0   8   3   25.20    3.20
   1   8   3   14.70    2.90
  -1   8  -3   15.30    4.70
   2   8   3   79.19    6.30
  -2   8  -3   79.59    9.00
   3   8   3  150.18    9.50
  -3   8  -3  136.89   11.80
  -4   8  -3   33.50    5.90
   4   8   3   31.80    3.70
  -5   8  -3   24.80    5.70
   5   8   3   24.90    3.60
   0   9  -3    5.30    4.90
  17   0  -4    4.90    5.30
  16   0  -4   30.70    5.80
  15   0  -4   11.90    4.70
  14   0  -4  161.98   11.60
 -13   0   4  353.56   21.60
  13   0  -4  350.26   21.00
  12   0  -4  250.37   15.30
 -12   0   4  250.57   15.90
  11   0  -4   47.50    4.80
 -11   0   4   40.50    5.30
 -10   0   4   73.59    6.30
  10   0  -4   74.59    5.70
   9   0  -4  190.98   11.50
   8   0  -4  660.73   37.10
   8   0  -4  679.03   37.70
   8   0  -4  655.93   36.60
   7   0  -4 1857.71  102.49
   7   0  -4 1862.61  102.99
   6   0  -4 1923.81  107.39
   6   0  -4 1963.00  106.99
   5   0  -4   45.00    3.70
   5   0  -4   49.30    3.20
   4   0  -4   49.40    3.80
   4   0  -4   56.29    3.40
   3   0  -4  428.76   24.70
   3   0  -4  447.86   24.30
   2   0  -4 2098.39  115.89
   2   0  -4 2096.59  117.19
   1   0  -4  833.22   46.30
   1   0  -4  844.32   46.50
   0   0  -4 2887.61  163.88
   0   0  -4 3009.50  162.68
  -1   0  -4   99.29    6.20
  -2   0  -4    0.60    1.10
  -3   0  -4   14.00    2.20
  -4   0  -4   95.79    6.40
  -5   0  -4  419.06   24.10
  -6   0  -4 2332.67  128.99
  -7   0  -4  390.76   22.90
  -8   0  -4   99.09    7.50
  -9   0  -4  208.38   13.40
 -10   0  -4  841.32   48.00
 -11   0  -4   18.10    4.10
 -12   0  -4  281.07   18.20
 -13   0  -4    3.40    4.10
 -14   0  -4   14.60    5.00
 -15   0  -4   61.39    8.90
  17  -1  -4   84.59   10.60
  17   1  -4   80.79   10.20
  16  -1  -4   35.50    6.20
  16   1  -4   22.90    5.60
  15  -1  -4   16.20    5.00
 -15   1   4   26.00    5.50
  15   1  -4   28.30    5.10
  14  -1  -4    2.30    3.90
 -14   1   4    6.80    4.10
  14   1  -4    6.60    3.70
  13  -1  -4   48.00    5.30
  13   1  -4   51.09    6.00
 -13   1   4   47.10    7.00
  12  -1  -4   76.49    7.10
  12   1  -4   81.99    6.70
 -12   1   4   83.79    7.80
  11  -1  -4  104.49    8.10
  11   1  -4  117.59    7.90
 -11   1   4  113.49    9.00
 -10  -1   4  219.08   13.50
  10  -1  -4  213.88   13.40
  10   1  -4  225.88   13.30
  10   1  -4  223.48   12.50
 -10   1   4  226.48   14.40
  -9  -1   4   37.50    3.90
   9  -1  -4   42.70    4.20
   9  -1  -4   45.80    5.30
   9   1  -4   43.50    3.90
   9   1  -4   38.20    2.80
   8  -1  -4   42.50    4.70
  -8  -1   4   40.70    3.70
   8  -1  -4   43.50    3.80
   8   1  -4   34.60    3.40
   7  -1  -4  318.47   17.80
   7  -1  -4  305.47   18.50
   7   1  -4  312.57   17.90
   7   1  -4  311.57   17.70
   6  -1  -4  222.48   13.30
   6  -1  -4  234.08   12.60
   6   1  -4  206.38   12.50
   6   1  -4  210.28   12.70
   5  -1  -4  951.90   56.59
   5  -1  -4 1017.90   56.09
   5   1  -4 1056.39   56.09
   5   1  -4 1033.60   56.19
   4  -1  -4 1066.89   52.69
   4  -1  -4  997.10   53.39
   4   1  -4  905.51   52.79
   4   1  -4  852.91   52.79
   3  -1  -4 2613.94  155.78
   3  -1  -4 2826.82  155.68
   3   1  -4 2883.61  155.88
   3   1  -4 2958.20  155.98
   2  -1  -4 2187.28  106.39
   2  -1  -4 2038.00  107.89
   2   1  -4 1747.73  106.19
   2   1  -4 1746.43  106.69
   1  -1  -4 3220.88  185.18
   1  -1  -4 3136.79  187.18
   1   1  -4 3528.85  186.98
  -1   1   4 3571.74  185.08
   1   1  -4 3394.76  186.38
   0  -1  -4 2092.29  105.19
   0   1  -4 1801.32  104.39
   0   1   4 1830.02  103.89
   0   1  -4 1838.72  105.39
  -1  -1  -4 1668.83   96.49
   1   1   4 1781.12   95.39
  -1   1  -4 1764.32   96.89
  -2  -1  -4 1927.41  106.19
   2   1   4 1863.71  105.49
  -2   1  -4 1970.80  106.89
  -3  -1  -4  750.62   44.20
  -3   1  -4  841.02   44.40
   3   1   4  786.32   43.60
  -4  -1  -4  246.48   13.30
   4   1   4  207.68   12.50
  -4   1  -4  218.18   13.40
  -5  -1  -4 1242.88   71.99
   5   1   4 1312.17   71.19
  -5   1  -4 1331.07   72.19
  -6  -1  -4  814.22   42.20
   6   1   4  711.73   41.10
   6   1   4  736.63   41.40
  -6   1  -4  724.43   42.20
  -7  -1  -4  751.02   42.40
   7   1   4  760.32   41.80
   7   1   4  749.92   41.40
  -7   1  -4  742.73   42.70
   8   1   4   95.59    6.50
  -8   1  -4   93.69    7.50
   8   1   4   92.59    5.70
  -9   1  -4   54.19    6.10
   9   1   4   56.89    5.00
   9   1   4   53.39    3.90
 -10  -1  -4  224.68   15.80
  10   1   4  260.97   15.20
 -10   1  -4  258.07   16.40
  10   1   4  265.77   14.40
 -11  -1  -4    6.10    3.40
 -11   1  -4   13.00    4.00
  11   1   4    9.70    2.10
 -12  -1  -4  101.59    8.90
 -12   1  -4   92.59    9.40
  12   1   4  106.89    6.60
 -13  -1  -4    7.80    4.20
 -13   1  -4    5.40    4.40
 -14   1  -4    4.70    4.80
 -15   1  -4   24.60    6.10
 -16   1  -4   10.70    5.80
 -17   1  -4   10.40    6.30
  17   2  -4   39.70    6.50
 -17   2   4   35.60    7.40
 -16   2   4   46.20    7.60
  16   2  -4   54.99    6.60
  15  -2  -4  124.79   10.80
  15   2  -4  118.69   10.00
 -15   2   4  117.09   11.50
  14  -2  -4    0.90    4.10
 -14   2   4    8.00    4.70
  14   2  -4   13.00    4.10
 -13   2   4   62.09    8.20
  13   2  -4   63.99    6.80
  12   2  -4  224.08   14.20
 -12   2   4  236.08   15.90
  11  -2  -4  352.16   21.60
  11   2  -4  370.76   20.40
  11   2  -4  363.06   21.10
 -11   2   4  371.36   22.80
  10  -2  -4  282.57   18.30
  10   2  -4  323.87   17.40
  10   2  -4  320.47   18.00
   9  -2  -4 1095.89   62.29
   9  -2  -4 1069.99   61.29
   9   2  -4 1135.59   61.09
   8  -2  -4  210.48   13.20
   8  -2  -4  221.28   12.30
   8   2  -4  175.68   11.80
   7  -2  -4  254.27   15.10
   7  -2  -4  259.37   14.20
   7   2  -4  209.78   13.90
   6  -2  -4   76.39    5.30
   6  -2  -4   77.29    6.30
   5  -2  -4  475.65   27.90
   5  -2  -4  497.05   27.10
   5   2  -4  477.85   27.10
   4  -2  -4    7.80    1.40
   4  -2  -4    5.70    2.00
   3  -2  -4  476.15   27.20
  -3   2   4  472.95   26.10
   3   2  -4  474.75   26.30
   3   2  -4  474.65   26.60
   2  -2  -4  227.18   14.30
   2   2  -4  250.97   13.60
  -2   2   4  238.98   13.30
   2   2  -4  242.58   13.90
   1  -2  -4  563.44   28.60
   1   2  -4  482.75   28.20
   1   2  -4  478.45   28.00
  -1   2   4  488.15   27.70
   0  -2  -4  664.63   37.70
   0   2  -4  679.33   37.50
   0   2  -4  654.03   37.40
   0   2   4  686.03   37.00
  -1  -2  -4  384.96   21.30
  -1   2  -4  361.76   21.10
   1   2   4  368.46   20.60
  -2  -2  -4  369.46   20.20
   2   2   4  344.87   19.50
  -2   2  -4  340.77   20.20
  -3  -2  -4  534.65   29.40
  -3   2  -4  519.05   29.50
   3   2   4  502.15   28.60
   4   2   4   71.99    4.20
  -4   2  -4   64.89    5.40
   4   2   4   69.09    4.10
  -5  -2  -4  367.06   22.90
  -5   2  -4  403.46   23.40
   5   2   4  415.36   22.20
   5   2   4  414.46   22.30
  -6  -2  -4  621.34   40.70
   6   2   4  769.42   40.10
   6   2   4  776.72   40.00
  -6   2  -4  728.63   41.30
  -7  -2  -4  619.24   35.80
   7   2   4  635.74   34.80
  -7   2  -4  625.44   36.30
   7   2   4  637.44   35.00
  -8  -2  -4  475.35   27.00
   8   2   4  465.75   26.10
   8   2   4  458.45   25.80
  -8   2  -4  456.45   27.50
  -9  -2  -4  654.03   32.90
   9   2   4  525.55   31.40
  -9   2  -4  520.05   33.20
 -10  -2  -4    5.20    3.20
 -10   2  -4    3.60    3.60
  10   2   4    5.90    1.90
 -11  -2  -4  119.69    9.20
  11   2   4  106.49    7.10
 -11   2  -4  102.39    9.90
 -12   2  -4  355.16   23.20
  12   2   4  376.26   20.70
 -13   2  -4   34.60    6.50
  13   2   4   29.10    3.40
  14   2   4   46.60    4.40
 -14   2  -4   51.69    7.60
 -15   2  -4   61.79    8.70
 -16   2  -4    9.90    6.20
 -17   3   4   26.70    7.50
  17   3  -4   22.30    5.90
  16   3  -4   51.19    6.60
 -16   3   4   43.10    8.20
 -15   3   4   71.49   10.20
  15   3  -4   70.89    8.50
  14   3  -4   37.90    5.30
 -14   3   4   43.20    7.40
 -13   3   4   41.00    6.80
  13   3  -4   46.60    5.20
 -12   3   4   54.59    7.40
  12   3  -4   46.40    4.40
  12   3  -4   57.79    6.00
  11   3  -4   22.40    2.40
  11   3  -4   20.70    3.40
 -11   3   4   18.60    4.80
  10   3  -4   48.30    4.10
  10   3  -4   57.49    5.10
   9  -3  -4   35.30    5.30
   9   3  -4   33.00    4.10
   8  -3  -4   14.00    3.60
   8   3  -4   17.90    2.50
   7   3  -4   16.50    2.30
   6  -3  -4  512.15   30.20
   6   3  -4  519.55   29.10
   5  -3  -4  575.04   33.50
  -5   3   4  564.64   32.00
   5   3  -4  606.64   32.70
   4  -3  -4 1048.10   62.99
   4   3  -4 1184.38   62.39
  -4   3   4 1136.89   61.69
  -3   3   4  235.78   13.10
   3   3  -4  234.68   13.80
  -2   3   4 1992.40  107.59
   2   3  -4 1914.91  108.09
   2   3  -4 1969.50  107.89
   1  -3  -4 1332.47   69.39
  -1   3   4 1215.08   68.29
   1   3  -4 1202.48   68.69
   1   3  -4 1222.58   68.89
   0  -3  -4 1340.07   78.29
   0   3  -4 1438.46   77.99
   0   3   4 1406.46   77.39
   0   3  -4 1445.96   77.89
   1   3   4  618.84   34.30
  -1   3  -4  619.04   35.00
   1   3   4  627.24   34.40
  -2  -3  -4 2993.10  169.78
   2   3   4 3167.58  169.28
  -2   3  -4 3081.79  170.18
  -3  -3  -4  736.33   36.20
   3   3   4  613.84   35.10
   3   3   4  592.04   35.20
  -3   3  -4  607.04   36.10
  -4  -3  -4  615.84   31.10
  -4   3  -4  531.95   31.40
   4   3   4  520.05   30.20
   4   3   4  518.45   30.20
  -5  -3  -4  119.39    7.50
   5   3   4  100.89    6.60
  -5   3  -4  104.29    7.90
   5   3   4  101.39    6.40
  -6  -3  -4  806.42   43.90
  -6   3  -4  759.12   44.40
   6   3   4  766.42   43.00
  -7   3  -4  262.57   16.60
   7   3   4  257.27   14.70
  -8  -3  -4  109.09    8.90
   8   3   4  148.39    7.70
   9   3   4   20.70    2.40
  -9   3  -4   21.00    4.70
  10   3   4   62.49    4.90
 -10   3  -4   59.19    7.90
  11   3   4   45.60    3.80
 -11   3  -4   42.30    6.40
 -12   3  -4   18.90    5.70
  12   3   4   15.10    2.90
 -13   3  -4    3.10    5.20
  13   3   4    0.10    2.70
  14   3   4    2.00    3.10
 -14   3  -4    2.20    5.50
  15   3   4   -0.30    3.30
 -15   3  -4    7.50    6.30
  16   4  -4   17.90    5.60
 -16   4   4   21.10   11.00
 -15   4   4    7.30    6.20
  15   4  -4    5.70    4.60
  14   4  -4   35.60    5.40
 -14   4   4   33.90    7.50
  13   4  -4  103.89    8.60
  13   4  -4   99.79    7.10
 -13   4   4   90.79   11.10
 -12   4   4  138.89   12.80
  12   4  -4  149.49    9.10
  12   4  -4  142.29   10.20
  11   4  -4  290.97   16.40
 -11   4   4  281.27   19.50
  11   4  -4  279.67   17.10
  10   4  -4  402.46   23.80
  10   4  -4  421.56   23.30
   9  -4  -4  277.27   20.30
   9   4  -4  352.46   18.80
   8  -4  -4   44.10    6.90
   7  -4  -4  508.65   32.40
   7   4  -4  590.44   31.30
   6  -4  -4  155.98   10.60
   6   4  -4  123.89    8.90
   5  -4  -4  161.58   11.20
   5   4  -4  157.78   10.00
   4  -4  -4    3.90    2.70
  -4   4   4   12.30    1.10
   4   4  -4   10.80    2.10
   3  -4  -4  151.48   10.00
  -3   4   4  138.19    8.10
   3   4  -4  137.99    9.00
   2  -4  -4  103.79    7.30
   2   4  -4   86.79    5.80
  -2   4   4   88.39    5.40
   2   4  -4   87.59    6.30
   1  -4  -4   13.50    2.90
   1   4  -4   13.10    2.40
  -1   4   4   10.20    1.30
   1   4  -4   10.90    1.90
   0  -4  -4  177.28   12.10
   0   4  -4  200.68   11.90
   0   4   4  193.08   10.90
   0   4  -4  197.48   11.70
  -1  -4  -4  182.28   11.60
   1   4   4  184.58   10.60
   1   4   4  182.28   10.40
  -1   4  -4  179.38   11.30
  -2  -4  -4  104.69    7.80
   2   4   4  109.09    6.50
  -2   4  -4  110.89    7.70
  -3  -4  -4  152.68    9.80
  -3   4  -4  143.39    9.90
   3   4   4  148.29    8.60
  -4  -4  -4  128.19    7.90
   4   4   4  102.19    6.60
  -4   4  -4   94.39    8.10
  -5  -4  -4  236.48   13.70
   5   4   4  213.58   12.60
  -5   4  -4  207.48   14.20
  -6  -4  -4  294.77   19.50
   6   4   4  324.97   18.40
  -6   4  -4  361.46   20.40
   7   4   4  241.58   13.60
  -7   4  -4  231.68   15.70
   8   4   4   64.09    4.90
  -8   4  -4   65.69    7.70
   9   4   4  155.28    9.30
  -9   4  -4  145.09   12.00
  10   4   4  196.88   11.60
 -10   4  -4  191.88   14.60
 -11   4  -4   77.59    9.60
  11   4   4   61.69    5.70
 -12   4  -4   60.19    9.60
  12   4   4   57.79    4.80
 -13   4  -4  138.09   13.30
  13   4   4  125.89    9.00
 -14   4  -4    5.90    6.30
  14   4   4    6.40    3.40
  15   4   4   30.00    4.40
  15   5  -4   64.89    7.20
 -14   5   4    9.10    6.60
  14   5  -4   10.70    4.70
 -13   5   4   26.50    7.20
  13   5  -4   23.40    4.80
  13   5  -4   22.00    3.40
 -12   5   4    2.70    5.50
  12   5  -4    4.50    2.70
  12   5  -4    4.90    3.70
 -11   5   4    3.10    5.20
  11   5  -4    1.30    3.20
  11   5  -4    1.20    2.50
 -10   5   4   10.60    5.20
  10   5  -4    9.70    3.40
  10   5  -4   13.10    2.70
   9   5  -4   27.00    3.90
   8  -5  -4   12.00    4.90
   8   5  -4   14.90    3.20
   7  -5  -4   35.10    5.80
   7   5  -4   41.80    4.90
   6  -5  -4  136.39   10.60
   6   5  -4  122.09    8.80
   5  -5  -4  317.37   19.80
   5   5  -4  306.67   18.50
   4  -5  -4   73.39    7.80
  -4   5   4   89.59    5.50
   4   5  -4   87.49    6.60
   3  -5  -4  811.42   48.70
   3   5  -4  879.71   48.00
  -3   5   4  866.11   47.10
   2  -5  -4  154.08   12.20
  -2   5   4  196.88   10.50
   2   5  -4  195.48   11.70
   1  -5  -4  609.84   33.60
  -1   5   4  564.14   32.10
   1   5  -4  558.94   33.00
   0  -5  -4  338.07   23.20
   0   5   4  407.56   22.00
   0   5  -4  418.66   23.20
   0   5  -4  414.96   23.80
  -1   5  -4  221.28   13.70
  -1   5  -4  220.68   13.80
   1   5   4  218.58   12.60
  -2  -5  -4  112.29    8.70
   2   5   4  120.39    7.10
  -2   5  -4  119.19    8.60
  -3  -5  -4 1187.48   62.49
  -3   5  -4 1055.69   62.59
   3   5   4 1091.79   61.39
  -4   5  -4 1015.30   57.29
   4   5   4 1002.70   55.79
   5   5   4  324.37   18.70
  -5   5  -4  335.67   20.60
   6   5   4  108.89    7.00
  -6   5  -4  107.29    9.60
  -7   5  -4  121.19   11.00
   7   5   4  142.49    8.30
  -8   5  -4   26.20    5.40
   8   5   4   24.90    2.90
  -9   5  -4   37.90    6.50
   9   5   4   34.80    3.60
  10   5   4   44.90    4.20
 -10   5  -4   55.39    8.90
 -11   5  -4   64.29   10.30
  11   5   4   67.09    5.90
 -12   5  -4    9.80    6.10
  12   5   4    8.00    3.20
  13   5   4    2.90    3.30
 -13   5  -4    8.40    7.80
  13   6  -4   26.40    5.50
  13   6  -4   39.20    4.30
  12   6  -4   97.39    7.50
 -12   6   4   83.29   12.20
  12   6  -4   84.79    8.50
 -11   6   4   48.40    8.60
  11   6  -4   48.30    4.60
  11   6  -4   46.40    5.60
  10   6  -4  156.18   10.00
 -10   6   4  147.19   14.20
  10   6  -4  145.79   10.90
   9   6  -4  168.08   11.70
  -9   6   4  176.38   14.80
   8   6  -4  190.28   12.70
   7  -6  -4    0.00    4.50
   7   6  -4    7.10    3.30
   6  -6  -4  102.29   10.50
   6   6  -4  126.59    8.80
   5  -6  -4  122.59   10.50
   5   6  -4  114.09    8.80
   4  -6  -4  198.58   14.10
   4   6  -4  194.68   12.70
   3   6  -4   46.70    5.60
  -3   6   4   51.09    4.50
   2  -6  -4   22.90    4.80
   2   6  -4   40.70    4.60
  -2   6   4   39.00    3.10
   1  -6  -4   59.89    6.90
   1   6  -4   53.29    6.00
  -1   6   4   56.19    4.20
   0  -6  -4  108.29    9.30
   0   6   4  126.89    7.40
   0   6  -4  127.09    9.10
  -1  -6  -4   69.09    7.50
   1   6   4   72.09    5.00
  -1   6  -4   76.59    7.10
   2   6   4   57.19    4.40
  -2   6  -4   57.29    6.60
  -3   6  -4    0.20    3.20
   3   6   4    0.00    1.70
  -4   6  -4   -1.00    3.40
   4   6   4    0.90    1.80
   5   6   4  128.69    8.20
  -5   6  -4  129.69   10.90
  -6   6  -4  113.29   10.40
   6   6   4  102.29    7.30
  -7   6  -4    1.70    4.50
   7   6   4    0.50    2.30
   8   6   4  226.18   13.80
  -8   6  -4  237.28   17.10
  -9   6  -4  118.89   12.20
   9   6   4  125.29    8.40
 -10   6  -4   76.69   11.00
  10   6   4   82.69    6.90
  11   6   4    6.30    3.40
 -11   6  -4   12.30    6.70
  10   7  -4   52.39    6.80
 -10   7   4   73.59   10.30
  10   7  -4   71.49    5.80
  -9   7   4   24.40    7.50
   9   7  -4   18.50    4.60
   8   7  -4   32.90    5.10
  -8   7   4   34.90    7.50
   7   7  -4  131.09   10.30
   6   7  -4   32.60    4.80
   5  -7  -4   31.00    6.40
   5   7  -4   35.10    4.90
   4  -7  -4  101.99   10.90
   4   7  -4  138.29    9.70
   3  -7  -4  121.79   11.20
   3   7  -4  147.39   10.30
   2  -7  -4  396.56   24.10
   2   7  -4  373.86   23.30
  -1   7   4  105.49    6.80
   1   7  -4  100.19    8.80
   0   7  -4  258.27   16.80
   0   7   4  258.97   15.00
   1   7   4  125.39    8.10
  -1   7  -4  129.09   10.40
   2   7   4  139.19    8.70
  -2   7  -4  133.39   10.80
  -3   7  -4  150.18   11.70
   3   7   4  152.68    9.50
   4   7   4   65.29    5.40
   5   7   4  109.79    7.60
   6   7   4  119.39    8.30
  -6   7  -4  122.49   11.80
  -7   7  -4   38.40    7.30
   7   7   4   38.60    4.00
   8   7   4   72.29    6.60
  -8   7  -4   80.69   11.00
  -9   7  -4   49.99    8.30
  -8   8   4  103.19   14.30
  -7   8   4   85.19   12.60
  -6   8   4   61.79    9.30
   6   8  -4   56.49    6.60
   5   8  -4    0.20    3.90
   4   8  -4   30.30    5.30
   3   8  -4   27.70    5.10
   2   8  -4   12.20    4.50
   1   8  -4   61.79    7.90
   0   8   4    1.40    2.30
   0   8  -4    0.20    4.10
   1   8   4   32.00    3.60
  -1   8  -4   30.80    5.50
   2   8   4   23.40    3.30
  -2   8  -4   31.00    5.90
  -3   8  -4   20.70    5.30
   3   8   4   16.80    3.10
  -4   8  -4    7.30    4.80
   4   8   4    9.60    3.00
   5   8   4   26.00    3.70
  -5   8  -4   24.30    5.80
  17   0  -5   46.70    6.90
  16   0  -5   87.39    9.40
  15   0  -5  147.89   11.50
  14   0  -5   23.20    4.60
  13   0  -5   21.70    4.00
 -12   0   5    4.40    3.00
  12   0  -5    2.80    2.70
 -11   0   5   62.39    6.20
  11   0  -5   58.79    5.50
  10   0  -5  269.17   15.80
   9   0  -5    3.10    2.40
   9   0  -5    1.70    1.80
   8   0  -5   15.80    2.80
   8   0  -5   13.40    2.10
   7   0  -5  314.97   17.90
   7   0  -5  314.67   18.50
   6   0  -5  103.89    6.20
   6   0  -5   97.89    6.80
   5   0  -5  165.98   10.30
   5   0  -5  169.08    9.70
   4   0  -5 1732.03   94.29
   4   0  -5 1686.93   94.49
   3   0  -5   69.79    4.30
   3   0  -5   68.89    4.80
   2   0  -5  346.27   20.40
   2   0  -5  370.56   20.00
   1   0  -5  852.11   47.20
   1   0  -5  842.72   46.70
   0   0  -5 2762.12  158.28
   0   0  -5 2925.81  156.88
  -1   0  -5  588.34   31.90
  -1   0  -5  561.34   32.30
  -2   0  -5   13.00    2.20
  -3   0  -5  400.76   23.00
  -4   0  -5 2173.48  121.09
  -5   0  -5  467.65   26.80
  -6   0  -5  387.86   22.60
  -7   0  -5  451.65   26.30
  -8   0  -5  369.96   22.10
  -9   0  -5  114.69    8.90
 -10   0  -5   72.59    7.30
 -11   0  -5  328.87   20.60
 -12   0  -5   74.19    8.20
 -13   0  -5   -2.70    4.10
 -14   0  -5   76.59    9.30
 -15   0  -5   21.40    5.80
  17  -1  -5    3.70    5.40
  17   1  -5    2.70    5.20
  16  -1  -5   11.40    5.20
  16   1  -5   19.40    5.20
  15  -1  -5   15.80    4.80
 -15   1   5   20.10    5.30
  15   1  -5   28.00    5.00
  14  -1  -5  154.38   10.50
 -14   1   5  118.49   10.80
  14   1  -5  122.19    9.80
  13  -1  -5  214.88   13.10
  13   1  -5  187.78   12.70
 -13   1   5  188.88   13.90
  12  -1  -5   99.59    8.10
  12   1  -5  103.39    7.70
 -12   1   5  103.89    9.10
  11  -1  -5  445.96   27.10
  11   1  -5  496.25   27.00
 -10  -1   5  238.38   15.10
  10  -1  -5  240.88   14.90
  10  -1  -5  249.68   16.10
  10   1  -5  271.37   14.80
   9  -1  -5  500.35   29.10
   9  -1  -5  496.85   30.00
   9   1  -5  546.45   29.00
   8  -1  -5  826.62   44.00
   8  -1  -5  831.72   43.10
   8   1  -5  717.73   43.20
   8   1  -5  713.63   42.90
   7   1  -5  348.67   19.80
   6  -1  -5 1563.54   89.89
   6  -1  -5 1631.84   89.19
   6   1  -5 1650.33   89.19
   6   1  -5 1625.04   89.39
   5  -1  -5 2803.42  154.08
   5  -1  -5 2705.63  154.28
   5   1  -5 2858.01  154.88
   5   1  -5 2817.92  154.38
   4  -1  -5  822.12   43.60
   4  -1  -5  841.02   42.90
   4   1  -5  720.43   43.10
   4   1  -5  718.13   43.00
   3  -1  -5   79.89    4.60
   3  -1  -5   72.99    5.40
   2  -1  -5  543.65   30.70
   2  -1  -5  525.05   31.40
   2   1  -5  584.04   31.00
   2   1  -5  571.74   31.10
   1  -1  -5  835.92   43.90
   1  -1  -5  836.32   43.10
   1   1  -5  735.13   43.60
   1   1  -5  727.43   43.40
   0  -1  -5  941.41   50.59
   0   1   5  899.31   49.90
   0   1  -5  903.71   50.29
   0   1  -5  886.41   50.39
  -1  -1  -5  371.46   19.30
  -1   1  -5  315.07   19.00
   1   1   5  314.57   18.40
  -2  -1  -5  495.65   30.40
   2   1   5  561.84   29.70
  -2   1  -5  559.44   30.50
  -3  -1  -5   69.49    5.50
   3   1   5   81.29    4.50
  -3   1  -5   79.29    5.50
  -4  -1  -5   11.10    2.20
  -4   1  -5   12.20    2.30
  -5  -1  -5   79.09    6.30
  -5   1  -5   89.59    6.50
   5   1   5   89.69    5.20
  -6  -1  -5   26.20    3.80
   6   1   5   18.40    1.80
  -6   1  -5   21.70    3.30
  -7  -1  -5  180.28   12.80
   7   1   5  220.68   11.60
  -7   1  -5  209.58   13.00
  -8  -1  -5  207.08   14.30
  -8   1  -5  229.28   14.60
   8   1   5  243.68   12.90
  -9  -1  -5  978.80   52.39
  -9   1  -5  914.81   52.49
   9   1   5  875.01   50.89
 -10  -1  -5  550.74   30.90
 -10   1  -5  498.95   31.00
  10   1   5  525.15   29.20
 -11  -1  -5  106.39    9.40
 -11   1  -5  118.79    9.90
 -12  -1  -5    9.00    4.20
 -12   1  -5   -0.60    3.90
 -13  -1  -5  239.38   16.70
 -13   1  -5  247.58   17.00
 -14   1  -5   31.60    6.40
 -15   1  -5    4.50    5.50
 -16   1  -5   12.80    6.20
 -17   2   5    7.30    6.00
  17   2  -5    6.60    5.30
  16  -2  -5   68.89    8.20
  16   2  -5   85.39    9.00
 -16   2   5   81.29   10.50
  15  -2  -5  140.59   12.30
  15   2  -5  159.08   11.50
 -15   2   5  154.58   13.20
 -14   2   5   11.30    4.90
  14   2  -5   13.80    4.20
  13  -2  -5   33.50    4.90
 -13   2   5   25.00    5.60
  13   2  -5   23.80    4.10
  12  -2  -5   50.99    6.60
  12   2  -5   62.79    5.90
 -12   2   5   58.79    7.80
  11  -2  -5  164.88   11.30
  11   2  -5  173.18   10.80
  10  -2  -5  106.19    9.00
  10  -2  -5   97.89    7.50
  10   2  -5   90.89    6.90
   9  -2  -5    1.40    3.00
   9  -2  -5    3.50    2.30
   9   2  -5    9.00    2.20
   8  -2  -5  100.79    8.30
   8  -2  -5  102.49    7.10
   8   2  -5  108.09    6.80
   7  -2  -5  105.89    8.20
   7  -2  -5  111.69    7.10
   6  -2  -5  225.88   14.70
   6  -2  -5  225.38   13.70
   6   2  -5  245.48   13.80
   6   2  -5  248.58   13.50
   5   2  -5   34.00    2.70
   5   2  -5   34.00    3.10
   4   2  -5   10.10    1.70
   4   2  -5   10.50    1.70
  -4   2   5   12.20    0.90
   3  -2  -5  884.01   49.99
   3  -2  -5  911.31   49.10
  -3   2   5  893.01   48.80
   3   2  -5  868.91   49.20
   3   2  -5  889.01   49.40
   2  -2  -5  350.06   20.20
  -2   2   5  341.57   19.10
   2   2  -5  343.27   19.50
   2   2  -5  348.47   19.70
   1  -2  -5  679.73   37.10
  -1   2   5  639.14   36.00
   1   2  -5  647.84   36.50
   0  -2  -5  156.98   10.00
   0   2   5  161.88    8.90
   0   2  -5  161.38    9.50
   0   2  -5  157.18    9.60
   1   2   5  794.62   43.90
  -1   2  -5  801.02   44.60
  -2  -2  -5  517.75   32.50
   2   2   5  609.94   31.80
  -2   2  -5  599.74   32.60
  -3  -2  -5 1177.38   65.59
  -3   2  -5 1181.08   65.69
   3   2   5 1176.48   64.79
  -4  -2  -5 1001.10   58.89
  -4   2  -5 1067.99   59.09
   4   2   5 1097.89   58.09
  -5  -2  -5  481.65   25.70
  -5   2  -5  424.76   25.80
   5   2   5  423.96   24.60
  -6  -2  -5  406.76   25.90
   6   2   5  482.35   24.90
  -6   2  -5  457.85   26.40
  -7  -2  -5  353.76   19.40
  -7   2  -5  303.47   19.50
   7   2   5  306.17   18.00
  -8  -2  -5  101.99    8.00
  -8   2  -5  103.69    8.50
   8   2   5   92.39    6.20
  -9  -2  -5  787.72   44.10
  -9   2  -5  742.03   44.40
   9   2   5  779.02   42.60
 -10  -2  -5   85.79    7.70
  10   2   5   62.39    5.20
 -10   2  -5   63.39    7.90
 -11  -2  -5   76.09    8.60
 -11   2  -5  102.39    9.40
  11   2   5  101.39    6.40
  12   2   5   40.00    3.60
 -12   2  -5   34.90    6.40
 -13   2  -5   49.90    7.40
  13   2   5   52.09    4.40
 -14   2  -5   13.20    5.90
  14   2   5   20.00    3.30
 -15   2  -5    1.70    5.50
 -17   3   5    0.80    6.00
 -16   3   5   46.80    8.30
  16   3  -5   55.09    6.70
  15   3  -5   46.20    6.00
 -15   3   5   38.00    7.50
 -14   3   5   38.60    7.20
  14   3  -5   36.20    5.20
 -13   3   5   72.19    9.60
  13   3  -5   71.59    7.20
 -12   3   5  306.37   20.70
  12   3  -5  315.87   18.70
  11   3  -5  186.78   11.80
  11   3  -5  183.68   10.90
  10  -3  -5  285.37   20.40
  10   3  -5  346.77   18.70
   9  -3  -5  773.12   44.70
   9   3  -5  770.72   43.30
   8  -3  -5  657.93   39.20
   8   3  -5  691.13   38.00
   7  -3  -5  406.66   24.60
   7   3  -5  407.46   23.30
   6  -3  -5  863.81   51.19
   6   3  -5  937.21   50.29
  -5   3   5  340.37   19.00
   5   3  -5  349.57   19.80
   4  -3  -5  498.05   28.20
  -4   3   5  469.75   26.70
   4   3  -5  486.25   27.40
   3  -3  -5  303.87   18.30
   3   3  -5  303.57   17.10
   3   3  -5  306.87   17.60
  -3   3   5  300.77   16.80
   2  -3  -5  589.24   38.50
   2   3  -5  716.93   37.80
  -2   3   5  697.83   37.40
   2   3  -5  710.03   38.10
  -1   3   5  238.58   13.20
   1   3  -5  239.98   14.00
   1   3  -5  232.78   13.70
   0  -3  -5  551.14   32.70
   0   3  -5  591.14   32.50
   0   3  -5  570.14   32.30
   0   3   5  584.54   31.70
  -1  -3  -5   44.00    4.30
   1   3   5   36.40    2.60
  -1   3  -5   37.80    3.70
  -2  -3  -5  153.38   11.10
  -2   3  -5  189.58   11.10
   2   3   5  188.08   10.10
  -3  -3  -5  529.85   29.80
   3   3   5  519.35   28.80
  -3   3  -5  509.45   29.80
  -4  -3  -5   18.90    3.00
  -4   3  -5   19.60    3.20
   4   3   5   18.10    1.80
  -5  -3  -5   82.09    6.20
  -5   3  -5   72.39    6.60
   5   3   5   73.89    4.90
  -6  -3  -5  431.46   25.20
  -6   3  -5  429.46   25.60
   6   3   5  430.06   24.00
  -7  -3  -5  166.58   10.40
  -7   3  -5  138.89   10.70
   7   3   5  137.39    8.80
  -8  -3  -5  896.81   53.19
   8   3   5  965.20   51.99
  -8   3  -5  960.10   53.89
  -9  -3  -5   57.19    7.30
  -9   3  -5   77.79    8.00
   9   3   5   93.79    5.50
 -10   3  -5  200.58   14.70
  10   3   5  202.38   11.90
  11   3   5   34.00    3.50
 -11   3  -5   33.50    6.20
 -12   3  -5  123.89   11.70
  12   3   5  114.49    8.10
 -13   3  -5   77.29   10.50
  13   3   5   78.79    6.50
 -14   3  -5   41.40    7.90
  14   3   5   38.80    4.30
  15   3   5   42.40    4.70
  16   4  -5   52.39    6.90
 -15   4   5   11.80    6.50
  15   4  -5    8.80    4.90
 -14   4   5   94.49   11.60
  14   4  -5   89.09    8.70
 -13   4   5    5.20    5.50
  13   4  -5    8.40    3.90
 -12   4   5  133.39   12.30
  12   4  -5  133.79    8.40
  12   4  -5  123.49    9.50
  11   4  -5   33.00    4.30
  11   4  -5   32.70    3.30
  10  -4  -5   43.90    6.90
  10   4  -5   61.99    5.80
   9  -4  -5   22.10    5.10
   9   4  -5   19.60    3.20
   8  -4  -5   92.69    8.80
   8   4  -5   87.09    6.70
   7  -4  -5   20.30    4.40
   7   4  -5   25.70    3.30
   6  -4  -5    8.00    3.60
   6   4  -5    8.90    2.30
   5  -4  -5   87.59    8.00
   5   4  -5  102.59    6.90
   4  -4  -5  130.49    8.90
  -4   4   5   99.69    6.30
   4   4  -5  104.19    7.40
   3  -4  -5  112.79    9.30
   3   4  -5  138.69    8.70
  -3   4   5  140.59    7.50
  -2   4   5   32.50    2.40
   2   4  -5   33.10    3.80
   1  -4  -5  358.66   23.00
  -1   4   5  413.26   21.60
   1   4  -5  392.36   22.20
   0  -4  -5  471.25   26.60
   0   4   5  448.46   25.20
   0   4  -5  444.66   26.10
   0   4  -5  451.35   25.90
  -1  -4  -5  475.05   24.50
  -1   4  -5  392.46   23.90
   1   4   5  401.96   23.00
  -1   4  -5  385.06   23.90
  -2  -4  -5  659.13   36.50
  -2   4  -5  628.74   36.40
   2   4   5  629.04   35.40
  -3   4  -5  329.27   19.90
   3   4   5  335.27   18.60
  -4  -4  -5  245.48   15.40
   4   4   5  252.67   14.20
  -4   4  -5  252.17   15.70
  -5  -4  -5  107.19    7.40
   5   4   5   78.89    5.70
  -5   4  -5   82.69    7.80
  -6  -4  -5  676.43   38.40
  -6   4  -5  674.23   39.00
   6   4   5  660.63   37.20
  -7   4  -5  519.35   31.10
   7   4   5  524.85   29.20
  -8   4  -5  215.08   15.20
   8   4   5  221.08   12.80
   9   4   5   32.00    3.20
  -9   4  -5   36.00    6.20
  10   4   5  107.39    7.40
 -10   4  -5  106.69   10.80
 -11   4  -5  103.49   11.10
  11   4   5  101.89    7.30
 -12   4  -5    2.10    5.40
  12   4   5   -0.90    2.90
 -13   4  -5   40.30    7.80
  13   4   5   38.90    4.30
  14   4   5   63.09    5.50
  15   5  -5   20.40    5.50
 -14   5   5    6.40    6.60
  14   5  -5    7.10    4.50
  13   5  -5   16.10    4.40
  13   5  -5    8.90    3.10
 -13   5   5   15.70    6.80
 -12   5   5  108.19   12.60
  12   5  -5  107.09    9.20
  12   5  -5  123.49    8.10
 -11   5   5  143.99   13.60
  11   5  -5  138.09   10.50
  11   5  -5  168.48    9.80
  10   5  -5  107.29    8.60
   9  -5  -5  280.67   18.80
   9   5  -5  261.47   16.50
   8  -5  -5  349.17   22.00
   8   5  -5  331.67   20.20
   7  -5  -5  354.26   22.00
   7   5  -5  329.97   20.30
   6  -5  -5  234.58   16.10
   5  -5  -5  365.46   23.40
   5   5  -5  389.76   22.20
   4  -5  -5  273.67   17.00
   4   5  -5  242.48   15.60
   3  -5  -5  559.04   31.60
   3   5  -5  528.45   30.50
  -3   5   5  509.05   29.50
   2  -5  -5   57.59    6.40
   2   5  -5   47.70    5.10
  -2   5   5   44.30    3.40
   1  -5  -5  106.49    8.60
  -1   5   5  105.79    6.40
   1   5  -5  107.59    7.80
   0   5  -5   22.90    3.70
   0   5   5   24.50    2.10
  -1  -5  -5   80.09    7.50
   1   5   5   91.69    5.50
  -1   5  -5   84.79    7.10
  -1   5  -5   90.69    7.00
  -2  -5  -5  158.08   11.50
   2   5   5  171.28    9.90
  -2   5  -5  177.68   11.40
  -3  -5  -5    7.30    3.20
  -3   5  -5   14.50    3.50
   3   5   5   11.50    1.80
  -4  -5  -5  289.67   19.90
  -4   5  -5  283.07   18.10
   4   5   5  290.27   16.40
  -5   5  -5    4.30    3.50
   5   5   5    3.40    1.80
   6   5   5  284.47   16.50
  -6   5  -5  288.77   18.70
   7   5   5  341.97   19.40
  -7   5  -5  339.47   21.90
  -8   5  -5  113.39   11.00
   8   5   5  117.39    7.70
  -9   5  -5   18.10    5.70
   9   5   5   18.40    2.90
 -10   5  -5   41.90    7.20
  10   5   5   43.90    4.00
 -11   5  -5   67.59   10.50
  11   5   5   61.79    5.20
  12   5   5   70.79    6.60
 -12   5  -5   73.99   11.30
  13   6  -5   11.80    3.60
  13   6  -5   13.40    4.80
  12   6  -5   44.20    4.50
 -12   6   5   40.00    8.60
  12   6  -5   33.30    5.30
  11   6  -5   13.80    4.30
  11   6  -5   17.80    3.40
 -11   6   5   17.10    7.00
 -10   6   5    2.50    5.50
  10   6  -5    3.80    3.70
   9   6  -5   28.30    4.60
   8  -6  -5   35.10    7.00
   8   6  -5   41.20    5.00
   7  -6  -5    8.70    5.20
   7   6  -5    7.90    3.50
   6  -6  -5   -4.50    4.10
   6   6  -5    0.90    2.80
   5  -6  -5   49.80    7.60
   5   6  -5   33.10    4.50
   4  -6  -5    6.50    4.20
   4   6  -5    4.40    3.00
   3  -6  -5  109.99    9.80
   3   6  -5  108.49    8.60
   2  -6  -5  398.16   25.20
   2   6  -5  424.36   24.50
  -2   6   5  413.66   23.10
   1  -6  -5    9.80    4.00
   1   6  -5    2.70    3.00
  -1   6   5    3.20    1.60
   0  -6  -5  128.89   10.80
   0   6   5  153.38    8.70
   0   6  -5  148.59   10.40
  -1  -6  -5  159.18   11.80
   1   6   5  166.08    9.80
  -1   6  -5  168.68   11.70
  -2   6  -5  219.78   14.70
   2   6   5  221.88   12.90
  -3   6  -5   82.49    8.90
   3   6   5   82.99    5.70
  -4   6  -5  202.38   14.20
   4   6   5  201.68   12.00
  -5   6  -5  142.69   11.70
   5   6   5  147.79    9.10
  -6   6  -5  117.69   10.80
   6   6   5  108.19    7.60
  -7   6  -5  170.88   13.80
   7   6   5  167.18   10.60
   8   6   5   71.29    6.20
  -8   6  -5   72.89   10.10
  -9   6  -5   40.30    7.30
   9   6   5   40.90    4.10
 -10   6  -5  181.38   15.70
  10   6   5  191.98   11.90
 -11   6  -5   19.60    7.80
  11   7  -5   -0.60    4.30
 -10   7   5   25.90    7.80
  10   7  -5   25.60    5.20
   9   7  -5  149.99   11.70
  -9   7   5  158.78   15.20
   8   7  -5  131.89   10.60
   7  -7  -5  146.19   14.20
   7   7  -5  185.68   12.30
   6  -7  -5  152.68   13.90
   6   7  -5  178.98   12.00
   5  -7  -5   33.00    6.40
   5   7  -5   29.00    4.80
   4  -7  -5  156.28   12.40
   4   7  -5  134.79   10.90
   3  -7  -5  118.39   11.00
   3   7  -5  118.19    9.70
   2  -7  -5   48.20    7.80
   2   7  -5   49.30    6.00
   1   7  -5   88.79    8.40
  -1   7   5   88.89    6.10
   0   7  -5   63.29    7.50
   0   7   5   60.19    4.90
   1   7   5   72.19    5.50
  -1   7  -5   73.29    8.10
  -2   7  -5   -1.20    3.70
   2   7   5    2.30    2.10
   3   7   5   19.30    2.90
  -3   7  -5   22.10    5.10
   4   7   5   11.20    2.80
  -4   7  -5   11.70    4.50
   5   7   5    2.20    2.60
   6   7   5   27.30    3.50
  -7   7  -5   20.30    6.40
   7   7   5   17.80    3.30
  -8   7  -5    5.80    5.90
   8   7   5    2.30    3.20
  -9   7  -5  122.59   13.00
   8   8  -5   19.20    5.20
  -7   8   5   44.90    8.80
   7   8  -5   39.10    6.10
   6   8  -5    8.30    4.50
   5  -8  -5    7.80    6.10
   5   8  -5    6.80    4.40
   4   8  -5   56.99    6.80
   3   8  -5    3.70    4.10
   2   8  -5    5.30    4.30
   1   8  -5   40.40    6.00
   0   8  -5   83.99    9.30
  -1   8  -5   50.69    6.80
   1   8   5   44.80    4.20
   2   8   5   88.19    6.70
  -2   8  -5   85.69    9.70
   3   8   5  110.19    7.80
  -3   8  -5  101.69   10.50
   4   8   5    7.00    3.00
  -4   8  -5   13.90    5.20
  17   0  -6    7.80    5.40
  16   0  -6   17.10    5.30
  15   0  -6   11.80    4.60
  14   0  -6    4.20    3.80
  13   0  -6    0.50    3.10
 -12   0   6   12.00    3.40
  12   0  -6    7.90    3.00
  11   0  -6  167.08   10.70
  10   0  -6    6.30    3.00
  10   0  -6    7.60    2.40
   9   0  -6  315.67   18.30
   9   0  -6  320.97   19.20
   8   0  -6  325.07   19.50
   8   0  -6  331.97   18.80
   7   0  -6 1220.58   68.59
   7   0  -6 1237.78   67.89
   6   0  -6   74.89    5.50
   6   0  -6   70.99    4.80
   5   0  -6  346.07   19.20
   5   0  -6  334.37   19.80
   4   0  -6 3452.85  187.38
   4   0  -6 3331.17  188.08
   3   0  -6  276.17   16.20
   3   0  -6  278.77   15.60
   2   0  -6 2075.89  118.39
   2   0  -6 2157.28  117.09
   1   0  -6  857.51   47.20
   1   0  -6  831.92   46.60
   0   0  -6    9.10    1.80
   0   0  -6    7.70    1.10
  -1   0  -6 1446.36   79.09
  -1   0  -6 1428.86   79.69
  -2   0  -6  411.26   23.60
  -3   0  -6  353.36   20.50
  -4   0  -6  481.05   27.60
  -5   0  -6  109.49    7.80
  -6   0  -6    4.50    2.40
  -7   0  -6    8.50    2.80
  -8   0  -6   38.40    5.20
  -9   0  -6    7.30    3.30
 -10   0  -6  109.89    9.20
 -11   0  -6    2.50    3.70
 -12   0  -6   37.40    5.80
 -13   0  -6   90.19    9.70
 -14   0  -6  152.98   12.80
 -15   0  -6   11.90    5.90
 -16   0  -6   -1.30    6.00
  17  -1  -6   42.20    6.90
  17   1  -6   47.80    6.80
  16  -1  -6   44.90    6.50
  16   1  -6   38.20    6.10
  15  -1  -6  141.69   10.90
  15   1  -6  122.59   10.40
  14  -1  -6  111.69   10.10
 -14   1   6  137.49   11.10
  14   1  -6  132.89    9.90
  13  -1  -6  123.79   10.30
 -13   1   6  150.58   11.50
  13   1  -6  156.28   10.20
  12  -1  -6  135.19    9.70
  12   1  -6  136.19    9.40
  11  -1  -6  269.67   17.10
  11  -1  -6  293.77   18.50
  11   1  -6  296.17   17.00
  10  -1  -6  157.98   10.30
  10  -1  -6  165.68   11.50
   9  -1  -6   64.99    5.30
   9  -1  -6   63.19    6.40
   9   1  -6   65.29    5.50
   9   1  -6   70.79    5.10
   8  -1  -6   56.29    4.90
   8  -1  -6   59.19    6.00
   8   1  -6   73.29    5.40
   8   1  -6   74.79    4.90
   7  -1  -6  181.98   12.70
   7  -1  -6  193.88   11.80
   7   1  -6  216.68   11.80
   7   1  -6  210.18   12.20
   6  -1  -6  139.69    8.30
   6  -1  -6  136.59    9.30
   6   1  -6  140.59    8.40
   6   1  -6  139.59    8.70
   5  -1  -6   31.00    2.70
   5  -1  -6   32.10    3.80
   5   1  -6   35.20    3.20
   5   1  -6   34.40    2.90
   4  -1  -6  336.37   18.50
   4  -1  -6  319.47   19.30
   4   1  -6  334.67   18.70
   4   1  -6  325.57   18.90
   3  -1  -6  483.65   27.40
   3  -1  -6  478.35   28.30
   3   1  -6  520.85   27.70
   3   1  -6  497.75   27.90
   2  -1  -6 1173.58   66.29
   2  -1  -6 1182.98   65.49
   2   1  -6 1190.58   65.99
   2   1  -6 1217.38   65.79
   1  -1  -6 1400.86   76.49
   1  -1  -6 1448.56   75.69
   1   1  -6 1321.77   76.59
   1   1  -6 1333.87   75.99
   0  -1  -6  243.28   12.80
   0   1  -6  195.18   12.10
   0   1  -6  194.48   12.40
  -1  -1  -6 1077.39   61.79
  -1   1  -6 1105.29   61.39
  -1   1  -6 1152.68   61.69
   1   1   6 1101.09   60.99
  -2  -1  -6  197.48   13.20
   2   1   6  232.38   12.30
  -2   1  -6  232.48   13.30
  -3  -1  -6  738.23   40.80
   3   1   6  709.73   39.80
  -3   1  -6  721.23   40.70
  -4  -1  -6  769.32   38.90
  -4   1  -6  636.94   38.70
   4   1   6  649.54   37.80
  -5  -1  -6  119.39    8.50
   5   1   6  128.39    7.30
  -5   1  -6  127.89    8.60
  -6  -1  -6  513.85   28.30
  -6   1  -6  520.95   28.50
   6   1   6  432.46   27.10
  -7  -1  -6  420.06   24.80
   7   1   6  424.86   23.40
  -7   1  -6  416.26   24.90
  -8  -1  -6  453.05   28.60
   8   1   6  517.05   27.20
  -8   1  -6  495.15   28.90
  -9  -1  -6  144.59   10.70
 -10  -1  -6  309.07   18.40
 -10   1  -6  258.47   18.20
 -11  -1  -6  149.29   10.90
 -11   1  -6  112.39   10.80
 -12  -1  -6   98.19    9.60
 -12   1  -6   93.99    9.80
 -13  -1  -6   13.60    5.30
 -13   1  -6   13.10    5.30
 -14  -1  -6   56.49    8.70
 -14   1  -6   59.49    9.20
 -15   1  -6    9.20    5.90
  17  -2  -6   21.00    8.20
  17   2  -6   16.20    5.60
  16  -2  -6    6.70    5.30
 -16   2   6    9.90    5.80
  16   2  -6    6.60    4.90
  15  -2  -6   29.40    5.70
  15   2  -6   24.00    5.10
 -15   2   6   20.60    6.10
  14  -2  -6    6.10    4.30
 -14   2   6    8.20    4.90
  14   2  -6    6.60    3.90
  13  -2  -6   12.90    4.20
  13   2  -6   12.20    3.60
 -13   2   6   10.10    4.70
  12  -2  -6  245.38   16.00
  12   2  -6  264.07   15.60
  11  -2  -6  213.78   12.80
  11  -2  -6  225.78   14.60
  11   2  -6  163.28   12.20
  10  -2  -6   57.39    5.50
  10  -2  -6   62.79    7.10
  10   2  -6   45.50    4.90
   9  -2  -6  164.08   12.10
   9  -2  -6  161.68   10.90
   9   2  -6  193.68   10.80
   8  -2  -6  239.08   15.30
   8  -2  -6  239.98   16.40
   8   2  -6  299.27   15.30
   7  -2  -6  869.01   49.30
   7  -2  -6  865.71   50.29
   7   2  -6  918.81   49.30
   6  -2  -6  769.62   40.10
   6  -2  -6  722.53   41.10
   6   2  -6  700.83   40.10
   6   2  -6  682.43   40.00
   5  -2  -6  865.61   48.10
   5  -2  -6  889.01   47.10
   5   2  -6  798.72   47.00
   5   2  -6  838.42   47.20
   4  -2  -6  648.24   37.10
   4  -2  -6  662.43   36.10
   4   2  -6  654.43   36.30
   4   2  -6  633.54   36.20
   3  -2  -6  975.50   57.79
   3  -2  -6  995.30   56.79
  -3   2   6 1075.29   56.59
   3   2  -6 1068.19   57.19
   3   2  -6 1035.10   57.09
   2  -2  -6  369.66   22.00
   2  -2  -6  383.86   20.90
   2   2  -6  376.56   21.30
   2   2  -6  378.46   21.40
  -2   2   6  369.66   20.70
   1  -2  -6  634.34   39.00
   1   2  -6  708.73   38.50
  -1   2   6  705.03   37.90
   1   2  -6  707.03   38.50
   0   2   6  200.78   11.20
   0   2  -6  197.48   11.90
   0   2  -6  202.98   12.00
  -1  -2  -6 1110.09   59.19
   1   2   6 1052.09   58.19
  -1   2  -6 1045.30   58.79
  -1   2  -6 1024.80   58.89
  -2  -2  -6 1068.49   60.99
   2   2   6 1107.49   60.09
  -2   2  -6 1100.49   60.89
  -3  -2  -6  374.26   23.60
   3   2   6  420.36   22.60
  -3   2  -6  427.26   23.70
  -4  -2  -6  299.97   19.30
  -4   2  -6  340.17   19.40
   4   2   6  339.47   18.20
   5   2   6   54.69    3.70
  -5   2  -6   52.59    5.20
  -6  -2  -6  166.58   10.60
  -6   2  -6  150.38   10.60
   6   2   6  149.69    9.00
  -7  -2  -6   15.70    3.60
   7   2   6   20.80    2.10
  -7   2  -6   17.40    3.70
  -8  -2  -6  133.29   10.30
   8   2   6  149.29    8.40
  -8   2  -6  134.99   10.30
  -9  -2  -6    6.10    3.70
  -9   2  -6    3.00    3.50
   9   2   6    5.70    2.10
 -10  -2  -6  142.99   10.90
 -10   2  -6  127.19   10.90
  10   2   6  133.89    8.40
 -11  -2  -6  142.09   11.90
 -11   2  -6  149.09   12.10
  11   2   6  164.78    9.50
 -12   2  -6   84.49    9.70
  12   2   6   79.09    6.40
  13   2   6   31.30    3.70
 -13   2  -6   31.20    6.60
 -14   2  -6    5.20    5.70
 -15   2  -6   46.10    8.10
 -17   3   6   26.80    7.60
 -16   3   6  113.39   12.90
  16   3  -6  110.39   10.40
 -15   3   6  107.79   12.10
  15   3  -6  104.79    9.60
 -14   3   6  173.18   14.70
  14   3  -6  169.88   12.10
 -13   3   6    8.50    5.00
  13   3  -6    8.10    3.70
  12   3  -6   81.89    7.30
  11  -3  -6  125.29   10.80
  11   3  -6   87.59    7.60
  10  -3  -6   21.80    5.00
  10   3  -6    5.10    2.60
   9  -3  -6  632.74   39.40
   9   3  -6  712.73   38.00
   8  -3  -6  369.36   22.10
   8   3  -6  337.87   20.40
   7  -3  -6  182.78   12.20
   7   3  -6  161.28   10.60
   6  -3  -6   92.89    8.20
   6   3  -6  108.09    6.90
   5  -3  -6   55.89    5.60
   5   3  -6   48.30    4.30
   4  -3  -6    1.70    2.30
   4   3  -6    1.10    1.50
  -4   3   6    1.40    0.60
   3  -3  -6  141.69    9.50
  -3   3   6  135.49    7.60
   3   3  -6  135.49    8.60
   3   3  -6  131.59    8.20
   2  -3  -6   88.29    7.00
  -2   3   6   87.99    5.10
   2   3  -6   88.19    5.80
   2   3  -6   88.99    6.10
   1  -3  -6  200.28   13.00
  -1   3   6  209.68   11.60
   1   3  -6  206.98   12.40
   1   3  -6  207.18   12.20
   0  -3  -6   43.20    5.10
   0   3  -6   64.49    4.80
   0   3  -6   59.09    4.60
   0   3   6   60.69    3.60
  -1  -3  -6  585.34   36.90
   1   3   6  672.33   35.80
  -1   3  -6  673.83   36.60
  -1   3  -6  661.93   36.70
  -2   3  -6  335.17   19.90
   2   3   6  344.77   18.90
  -3  -3  -6  776.12   44.60
   3   3   6  807.42   43.50
  -3   3  -6  779.92   44.60
  -4  -3  -6  265.77   16.90
   4   3   6  286.07   15.70
  -4   3  -6  283.97   17.10
   5   3   6  197.98   11.20
  -5   3  -6  193.38   12.90
  -6  -3  -6  488.15   29.70
  -6   3  -6  518.45   30.10
   6   3   6  527.05   28.40
  -7  -3  -6  207.68   13.10
  -7   3  -6  186.98   13.30
   7   3   6  186.88   11.30
  -8  -3  -6  385.66   26.80
   8   3   6  488.85   25.50
  -8   3  -6  493.15   27.70
  -9  -3  -6  163.48   11.90
   9   3   6  159.08    9.80
  -9   3  -6  164.08   12.40
 -10   3  -6  172.98   13.30
  10   3   6  170.18   10.50
  11   3   6  136.79    9.00
 -11   3  -6  142.29   12.40
  12   3   6   63.59    5.90
 -12   3  -6   63.49    9.70
 -13   3  -6   54.29    8.40
  13   3   6   52.19    4.80
 -14   3  -6   34.30    7.80
  14   3   6   30.50    4.30
  15   3   6   42.10    4.90
 -15   4   6   43.50    8.50
  15   4  -6   37.20    6.00
 -14   4   6   22.60    7.00
  14   4  -6   28.00    5.00
  13   4  -6   59.19    7.30
 -13   4   6   68.59   10.40
  12   4  -6   14.60    3.80
  12   4  -6   13.20    2.60
  11   4  -6   96.19    7.80
  10  -4  -6   72.79    9.10
  10   4  -6   76.19    6.80
   9  -4  -6   75.29    8.50
   9   4  -6   76.39    6.60
   8  -4  -6  516.65   32.30
   8   4  -6  561.54   30.90
   7  -4  -6  212.48   15.70
   7   4  -6  248.48   14.20
   6  -4  -6  213.98   13.80
   6   4  -6  178.18   12.00
   5  -4  -6  295.57   18.80
   5   4  -6  296.17   17.50
   4  -4  -6  352.06   21.60
  -4   4   6  350.86   19.70
   4   4  -6  354.76   20.60
   3  -4  -6  750.02   43.10
   3   4  -6  757.42   42.30
  -3   4   6  742.33   41.30
   2  -4  -6  600.64   34.30
  -2   4   6  576.04   32.50
   1  -4  -6  209.18   15.10
   1   4  -6  253.67   14.30
  -1   4   6  258.27   13.60
   0  -4  -6  552.44   28.30
   0   4  -6  448.56   27.30
   0   4  -6  453.45   27.50
   0   4   6  461.35   26.50
  -1  -4  -6   78.99    7.30
   1   4   6   93.29    5.60
  -1   4  -6   95.19    6.90
  -1   4  -6   97.49    6.90
   2   4   6   94.99    6.00
  -2   4  -6  100.89    7.40
  -3  -4  -6   40.90    5.40
   3   4   6   46.10    3.40
  -3   4  -6   46.30    5.40
  -4  -4  -6  576.14   35.20
   4   4   6  636.24   34.00
  -4   4  -6  627.54   35.50
  -5  -4  -6  499.35   29.40
  -5   4  -6  506.15   29.70
   5   4   6  502.35   28.00
  -6  -4  -6  178.78   12.50
  -6   4  -6  185.68   12.90
   6   4   6  183.68   10.80
  -7   4  -6   31.90    5.30
   7   4   6   28.60    2.90
  -8   4  -6   82.89    9.00
   8   4   6   83.79    6.00
  -9   4  -6   85.29    9.50
   9   4   6   83.89    6.20
 -10   4  -6   75.69    9.70
  10   4   6   69.99    6.00
 -11   4  -6   12.40    5.70
  11   4   6   12.60    3.10
 -12   4  -6    8.80    5.90
  12   4   6    2.30    3.20
  13   4   6   35.90    4.40
 -13   4  -6   38.30    7.90
 -14   5   6   48.90    9.30
  14   5  -6   45.70    6.20
 -13   5   6   77.59   11.90
  13   5  -6   79.39    7.20
  13   5  -6   64.09    8.00
  12   5  -6    6.70    2.80
  12   5  -6    6.50    3.90
 -12   5   6    9.80    6.30
  11   5  -6  118.29    9.30
  10  -5  -6  107.09   11.40
  10   5  -6   89.29    8.20
   9  -5  -6   26.50    6.20
   9   5  -6   30.50    4.20
   8  -5  -6   16.70    5.40
   8   5  -6   17.90    3.60
   7  -5  -6  169.48   13.00
   7   5  -6  158.18   11.00
   6  -5  -6   39.30    6.20
   6   5  -6   52.29    5.40
   5  -5  -6    7.30    4.10
   5   5  -6    8.20    2.80
   4  -5  -6   10.40    4.10
   4   5  -6    9.00    2.80
   3  -5  -6   79.49    8.20
   3   5  -6   97.09    7.20
  -3   5   6   86.09    5.30
   2  -5  -6   65.19    7.10
  -2   5   6   65.59    4.30
   2   5  -6   66.79    6.00
   1  -5  -6  108.09    8.30
  -1   5   6   80.39    5.50
   1   5  -6   82.59    7.00
   0  -5  -6  118.39    9.60
   0   5  -6  122.39    8.80
   0   5   6  125.89    7.30
  -1  -5  -6  214.08   15.80
   1   5   6  257.17   14.10
  -1   5  -6  259.77   15.40
  -1   5  -6  264.37   15.60
  -2  -5  -6  253.97   15.00
  -2   5  -6  218.78   14.40
  -2   5  -6  213.98   14.40
   2   5   6  216.38   12.90
  -3  -5  -6  200.38   14.40
  -3   5  -6  231.78   14.50
   3   5   6  228.48   12.70
   4   5   6  194.88   11.40
  -4   5  -6  194.28   13.40
  -5   5  -6  250.47   16.90
   5   5   6  265.27   14.90
   6   5   6   66.49    5.20
  -6   5  -6   68.09    8.30
  -7   5  -6  396.86   24.70
   7   5   6  387.76   22.20
   8   5   6  167.48   10.20
  -8   5  -6  161.28   13.30
   9   5   6   48.20    4.20
  -9   5  -6   45.10    7.40
 -10   5  -6   18.90    6.10
  10   5   6   21.30    3.40
  11   5   6  202.88   12.80
 -11   5  -6  211.08   16.80
 -12   5  -6   21.80    7.70
  12   5   6   19.10    3.80
  13   6  -6   20.90    3.90
  13   6  -6   18.50    5.10
 -12   6   6    1.80    6.60
  12   6  -6    3.10    4.20
  12   6  -6    2.40    3.10
  11   6  -6   70.79    8.00
  10  -6  -6   17.80    6.80
  10   6  -6   25.20    4.70
   9  -6  -6   60.29    9.10
   9   6  -6   87.59    7.80
   8  -6  -6   78.39   10.00
   8   6  -6   57.89    7.20
   7   6  -6   66.99    7.10
   6  -6  -6  181.98   14.40
   6   6  -6  194.58   12.60
   5  -6  -6  518.85   31.90
   5   6  -6  525.25   30.40
   4  -6  -6  143.79   13.00
   4   6  -6  203.88   12.00
   3  -6  -6  170.18   12.10
   3   6  -6  125.19   10.40
   2  -6  -6  165.08   13.80
   2   6  -6  211.18   13.10
  -2   6   6  206.78   11.40
   1  -6  -6  223.08   15.50
  -1   6   6  225.38   13.00
   1   6  -6  228.38   14.70
   0  -6  -6  247.38   16.00
   0   6  -6  226.88   15.40
   0   6   6  240.08   13.70
  -1   6  -6   34.60    5.00
   1   6   6   39.80    3.60
   2   6   6  269.47   15.40
  -2   6  -6  265.57   17.20
   3   6   6   58.19    4.80
  -3   6  -6   59.09    7.10
  -4   6  -6    9.70    4.20
   4   6   6   13.70    2.40
   5   6   6   85.39    6.40
  -5   6  -6   92.39    9.40
  -6   6  -6   91.89    9.80
   6   6   6   88.49    6.60
   7   6   6    1.90    2.50
  -7   6  -6    0.90    4.70
  -8   6  -6   22.00    6.20
   8   6   6   20.00    3.30
  -9   6  -6    6.20    5.80
   9   6   6    8.50    3.00
 -10   6  -6   43.60    8.20
  10   6   6   38.00    4.40
  11   7  -6   28.50    7.10
  10   7  -6   51.69    6.40
   9   7  -6   36.80    5.60
   8  -7  -6   46.00    8.30
   8   7  -6   38.50    5.70
   7  -7  -6    2.30    5.60
   7   7  -6   -1.60    3.70
   6  -7  -6    1.30    5.30
   6   7  -6    2.40    3.60
   5  -7  -6   21.70    6.10
   5   7  -6   24.70    4.70
   4  -7  -6    2.40    4.90
   4   7  -6    0.20    3.70
   3  -7  -6    7.10    5.00
   3   7  -6    2.30    3.70
   2  -7  -6   -0.10    4.50
   2   7  -6    5.60    3.70
   1  -7  -6   45.90    7.80
   1   7  -6   72.19    7.70
   0   7  -6  253.47   16.80
   0   7   6  255.87   14.80
  -1   7  -6   25.00    5.00
   1   7   6   24.80    3.00
   2   7   6   72.29    5.60
  -2   7  -6   70.29    8.40
   3   7   6   32.60    3.50
  -3   7  -6   32.20    5.80
  -4   7  -6  121.29   11.10
   4   7   6  134.49    8.60
   5   7   6  156.08   10.10
   6   7   6   43.30    4.30
   7   7   6    7.50    3.20
  -7   7  -6   13.20    6.00
  -8   7  -6   67.99   10.70
   7   8  -6   20.40    7.80
   6  -8  -6  121.19   13.50
   6   8  -6  132.19   11.00
   5  -8  -6  187.48   16.50
   5   8  -6  217.38   14.60
   4   8  -6   20.20    5.10
   3   8  -6   64.99    8.40
   2   8  -6   25.80    5.50
   1   8  -6   70.89    8.80
   0   8  -6  155.08   12.50
   1   8   6  113.59    8.00
  -1   8  -6  118.19   10.90
   2   8   6   -0.10    2.70
  -2   8  -6    2.70    4.80
  -3   8  -6   44.10    7.30
   3   8   6   40.30    4.20
   4   8   6   31.00    4.00
  17   0  -7   80.29    9.90
  16   0  -7  139.99   11.70
  15   0  -7   49.10    6.10
  14   0  -7   93.09    8.40
  13   0  -7   63.99    6.60
  12   0  -7   42.40    5.40
  11   0  -7  365.56   21.80
  11   0  -7  349.96   20.90
  10   0  -7 1264.87   72.19
  10   0  -7 1337.37   73.09
   9   0  -7  235.88   14.00
   9   0  -7  237.28   14.90
   8   0  -7   69.59    5.00
   8   0  -7   65.69    5.90
   7   0  -7   81.39    5.40
   7   0  -7   78.39    6.30
   6   0  -7  352.06   19.60
   6   0  -7  340.27   20.30
   5   0  -7   49.60    3.50
   5   0  -7   47.70    4.40
   4   0  -7 2555.24  145.19
   4   0  -7 2645.54  143.49
   3   0  -7 1036.00   57.29
   3   0  -7 1039.70   57.99
   2   0  -7  507.45   27.90
   2   0  -7  495.25   28.50
   1   0  -7 2176.28  118.09
   1   0  -7 2093.79  117.69
   0   0  -7   19.40    3.00
   0   0  -7   19.00    1.90
  -1   0  -7   11.10    1.40
  -1   0  -7   10.90    2.20
  -2   0  -7  199.98   12.20
  -2   0  -7  196.48   11.40
  -3   0  -7    4.00    2.00
  -4   0  -7  671.83   38.20
  -5   0  -7  410.86   24.20
  -6   0  -7  330.47   20.00
  -7   0  -7  570.74   33.10
  -8   0  -7  218.88   14.40
  -9   0  -7   14.80    4.10
 -10   0  -7  262.27   17.30
 -11   0  -7  307.67   19.90
 -12   0  -7  281.57   18.90
 -13   0  -7  138.69   12.20
 -14   0  -7   13.90    5.90
 -15   0  -7   60.79    8.70
  17  -1  -7    2.70    5.40
  17   1  -7    5.90    5.30
  16  -1  -7    5.40    4.90
  16   1  -7    1.50    4.60
  15  -1  -7   29.40    5.60
  15   1  -7   46.60    5.60
  14  -1  -7   13.90    4.30
 -14   1   7    9.20    4.60
  14   1  -7   11.60    4.00
  13  -1  -7   60.49    7.20
  13   1  -7   69.19    6.70
  12  -1  -7   68.59    8.00
  12  -1  -7   60.59    6.50
  12   1  -7   64.79    6.10
  11  -1  -7   89.49    7.00
  11  -1  -7   97.09    8.60
  11   1  -7   80.49    6.70
  10  -1  -7   23.90    3.30
  10  -1  -7   23.90    4.50
  10   1  -7   27.80    3.20
   9  -1  -7   48.50    4.30
   9  -1  -7   50.89    5.70
   9   1  -7   34.60    5.60
   9   1  -7   32.10    4.00
   8  -1  -7  128.89    7.80
   8  -1  -7  130.39    9.10
   8   1  -7  111.89    7.60
   8   1  -7  110.29    8.10
   7  -1  -7  193.38   13.60
   7  -1  -7  201.28   12.60
   7   1  -7  236.28   12.70
   7   1  -7  233.98   13.20
   6  -1  -7  404.96   23.00
   6  -1  -7  409.16   21.90
   6   1  -7  380.96   22.00
   6   1  -7  360.46   22.30
   5  -1  -7  805.92   48.90
   5  -1  -7  860.71   48.00
   5   1  -7  897.31   48.50
   5   1  -7  905.21   48.20
   4  -1  -7 1006.50   50.89
   4  -1  -7  940.01   51.79
   4   1  -7  845.12   51.29
   4   1  -7  890.91   50.99
   3  -1  -7  717.23   42.60
   3  -1  -7  706.03   43.50
   3   1  -7  849.52   42.90
   3   1  -7  814.42   43.20
   2  -1  -7  438.06   25.20
   2  -1  -7  444.46   24.10
   2   1  -7  432.56   24.50
   2   1  -7  425.46   24.80
   1  -1  -7 1111.99   62.49
   1  -1  -7 1154.08   61.49
   1   1  -7 1113.69   61.89
   1   1  -7 1090.49   62.19
   0  -1  -7  770.02   44.40
   0   1  -7  792.82   43.90
   0   1  -7  806.22   44.30
  -1  -1  -7  246.88   13.20
  -1   1  -7  197.18   12.80
  -1   1  -7  197.18   12.40
  -2  -1  -7  216.08   14.10
  -2   1  -7  249.68   14.20
  -3  -1  -7  686.93   37.00
  -3   1  -7  612.24   36.80
  -4   1  -7  133.29    9.00
  -5  -1  -7  509.65   30.60
  -5   1  -7  550.34   30.60
  -6  -1  -7  350.06   21.70
  -6   1  -7  378.16   21.80
  -7  -1  -7   97.49    8.50
  -7   1  -7  123.19    8.80
  -8  -1  -7   93.19    7.60
  -8   1  -7   68.29    7.40
  -9  -1  -7    5.40    3.70
  -9   1  -7    6.80    3.80
 -10  -1  -7   59.19    7.50
 -10   1  -7   58.39    7.70
 -11  -1  -7   18.50    5.10
 -11   1  -7   22.00    5.30
 -12  -1  -7   24.30    5.60
 -12   1  -7   24.80    5.80
 -13  -1  -7   76.69    9.60
 -13   1  -7   60.89    9.20
 -14  -1  -7    7.90    5.70
 -14   1  -7    4.00    5.30
 -15   1  -7   26.20    6.80
  16  -2  -7    1.40    5.10
  16   2  -7    4.90    4.80
 -16   2   7   12.60    5.80
  15  -2  -7  150.98   12.60
  15   2  -7  161.98   11.80
 -15   2   7  165.98   14.10
  14  -2  -7  198.08   14.40
 -14   2   7  212.98   15.90
  14   2  -7  216.48   13.90
  13  -2  -7  166.68   12.40
  13   2  -7  190.48   12.10
  12  -2  -7   92.09    9.90
  12  -2  -7   89.69    7.80
  12   2  -7   83.49    7.30
  11  -2  -7  289.07   18.70
  11  -2  -7  282.37   17.20
  11   2  -7  274.17   16.80
  10  -2  -7  102.09    9.10
  10  -2  -7   92.49    7.40
   9  -2  -7  220.08   14.90
   9  -2  -7  208.48   13.40
   9   2  -7  232.08   13.30
   8  -2  -7  777.62   44.90
   8  -2  -7  745.93   43.60
   8   2  -7  814.62   43.60
   7  -2  -7  567.44   32.90
   7  -2  -7  585.54   31.80
   7   2  -7  538.65   31.80
   6  -2  -7  137.59    9.10
   6  -2  -7  136.69   10.30
   6   2  -7  159.28    9.20
   6   2  -7  164.18    9.30
   5  -2  -7  403.46   23.40
   5  -2  -7  414.56   22.20
   5   2  -7  372.56   22.30
   5   2  -7  378.26   22.30
   4  -2  -7  300.17   18.60
   4  -2  -7  293.57   19.70
   4   2  -7  369.36   19.00
   4   2  -7  356.46   18.90
   3  -2  -7  358.76   18.50
   3  -2  -7  360.36   19.80
   3   2  -7  299.27   18.80
   3   2  -7  298.77   18.80
   2  -2  -7  469.65   26.20
   2  -2  -7  452.85   27.40
   2   2  -7  475.55   26.70
  -2   2   7  495.55   26.10
   2   2  -7  466.55   26.70
   1  -2  -7  359.56   21.20
  -1   2   7  366.16   19.90
   1   2  -7  359.26   20.70
   1   2  -7  351.56   20.60
   0  -2  -7  442.86   23.90
   0   2   7  395.66   22.50
   0   2  -7  389.16   23.10
   0   2  -7  396.16   23.30
  -1  -2  -7   36.30    4.30
  -1   2  -7   40.90    3.70
  -1   2  -7   40.80    3.90
   1   2   7   39.80    2.80
  -2  -2  -7  390.76   24.40
   2   2   7  452.15   23.40
  -2   2  -7  420.56   24.30
  -3  -2  -7   46.20    4.90
  -3   2  -7   45.00    4.70
   3   2   7   42.30    3.20
  -4  -2  -7  302.07   18.30
   4   2   7  307.97   16.90
  -4   2  -7  295.47   18.20
  -5  -2  -7  391.36   22.20
  -5   2  -7  356.16   22.10
   5   2   7  367.76   20.80
  -6  -2  -7   84.49    8.10
   6   2   7  118.09    6.50
  -6   2  -7  114.39    8.50
   7   2   7  291.27   16.30
  -7   2  -7  284.27   18.10
  -8  -2  -7  377.06   23.50
   8   2   7  400.66   21.70
  -8   2  -7  378.76   23.60
  -9  -2  -7  169.38   12.50
   9   2   7  169.18   10.00
  -9   2  -7  160.08   12.40
 -10  -2  -7  271.77   19.50
 -10   2  -7  313.67   19.80
  10   2   7  324.37   17.50
 -11  -2  -7  302.27   20.90
 -11   2  -7  309.57   21.20
  11   2   7  361.46   18.70
 -12  -2  -7  178.08   14.40
 -12   2  -7  160.18   13.60
 -13   2  -7   12.90    6.00
 -14   2  -7   33.20    7.50
  16   3  -7    6.30    5.00
 -16   3   7    7.80    6.20
 -15   3   7   12.40    6.30
  15   3  -7   12.80    4.80
 -14   3   7   41.80    7.70
  14   3  -7   41.50    5.50
  13   3  -7   67.59    7.20
  12  -3  -7   42.80    7.20
  12   3  -7   46.40    5.90
  11  -3  -7   53.39    8.50
  11  -3  -7   51.49    6.60
  11   3  -7   57.59    5.90
  10  -3  -7   52.29    7.90
  10  -3  -7   43.90    5.80
  10   3  -7   46.80    5.20
   9  -3  -7  153.78   10.00
   9  -3  -7  162.38   11.90
   9   3  -7  128.49    9.50
   8  -3  -7   90.39    8.10
   8  -3  -7   78.39    6.40
   8   3  -7   76.49    6.10
   7  -3  -7  214.08   14.40
   7   3  -7  213.58   13.00
   6  -3  -7  194.18   13.60
   6   3  -7  213.48   12.50
   5  -3  -7  680.73   39.20
   5   3  -7  674.23   38.10
   4  -3  -7  605.94   32.90
  -4   3   7  538.15   31.00
   4   3  -7  545.45   31.80
   3  -3  -7  480.55   32.60
   3   3  -7  588.54   32.00
   3   3  -7  586.74   31.80
  -3   3   7  602.14   31.20
   2  -3  -7  678.73   40.70
  -2   3   7  716.03   39.10
   2   3  -7  723.43   40.00
   2   3  -7  722.93   39.80
  -1   3   7  337.87   18.80
   1   3  -7  339.97   19.60
   1   3  -7  336.27   19.70
   0  -3  -7  792.12   48.50
   0   3  -7  875.71   48.10
   0   3  -7  889.51   48.10
   0   3   7  871.81   47.20
  -1   3  -7  124.29    8.20
  -1   3  -7  119.49    8.20
   1   3   7  124.89    7.20
  -2  -3  -7  423.76   23.30
  -2   3  -7  369.36   22.80
   2   3   7  380.36   21.70
  -3  -3  -7   97.29    7.00
  -3   3  -7   69.09    6.50
   3   3   7   77.19    5.10
  -4  -3  -7  492.95   27.80
   4   3   7  467.35   26.30
  -4   3  -7  460.15   27.60
  -5   3  -7  306.57   18.90
   5   3   7  307.87   17.30
  -6  -3  -7  142.09   10.90
   6   3   7  164.18    9.20
  -6   3  -7  154.48   11.10
  -7  -3  -7  123.59    9.10
   7   3   7   89.39    6.60
  -7   3  -7   93.59    8.90
  -8  -3  -7  128.39   10.20
   8   3   7  122.09    7.90
  -8   3  -7  121.49   10.30
  -9  -3  -7   55.89    7.90
   9   3   7   68.69    5.30
  -9   3  -7   61.79    8.20
  10   3   7    3.20    2.60
 -10   3  -7    2.30    4.40
  11   3   7    9.00    3.00
 -11   3  -7   11.80    5.40
  12   3   7   90.09    7.00
 -12   3  -7   81.49   10.80
 -13   3  -7   29.50    7.20
  13   3   7   24.70    4.00
  14   3   7   41.30    4.80
  15   4  -7   34.50    5.80
 -15   4   7   37.10    8.50
 -14   4   7  112.09   13.10
  14   4  -7  113.09    9.90
  13   4  -7  221.58   14.60
  12  -4  -7   60.29    8.70
  12   4  -7   48.30    5.60
  11  -4  -7  115.89   12.10
  11   4  -7  124.09    9.10
  10  -4  -7  202.98   14.40
  10   4  -7  158.98   11.70
   9  -4  -7  118.49   11.00
   9   4  -7  121.99    8.80
   8  -4  -7   26.40    5.30
   7  -4  -7  422.66   26.60
   7   4  -7  445.06   25.20
   6  -4  -7  595.84   33.90
   6   4  -7  540.55   32.30
   5  -4  -7  171.38   12.30
   5   4  -7  169.58   10.90
   4  -4  -7  205.38   14.40
   4   4  -7  226.48   13.40
   3  -4  -7   19.90    4.20
  -3   4   7   23.80    2.10
   3   4  -7   32.60    4.00
   2  -4  -7   33.10    5.30
  -2   4   7   25.40    2.20
   2   4  -7   25.30    3.40
   1  -4  -7    9.60    3.40
  -1   4   7    7.50    1.20
   1   4  -7    8.70    2.30
   1   4  -7    7.60    2.30
   0  -4  -7   21.60    4.00
   0   4  -7   18.60    3.00
   0   4   7   17.60    1.80
   0   4  -7   22.60    3.10
  -1  -4  -7   54.89    5.90
  -1   4  -7   45.10    5.00
   1   4   7   50.59    3.50
  -1   4  -7   44.30    5.00
  -2  -4  -7  116.99    9.60
  -2   4  -7  133.39    9.30
  -2   4  -7  137.19    9.40
   2   4   7  142.99    7.90
  -3  -4  -7   36.20    5.60
   3   4   7   38.20    3.20
  -3   4  -7   33.00    5.20
  -4  -4  -7  241.58   16.40
  -4   4  -7  267.77   16.50
   4   4   7  267.37   14.80
  -5  -4  -7    8.00    3.70
  -5   4  -7   14.30    3.90
   5   4   7   15.30    2.10
  -6  -4  -7  309.97   19.30
  -6   4  -7  308.87   19.70
   6   4   7  302.77   17.50
  -7  -4  -7   87.79    8.80
   7   4   7  103.79    6.70
  -7   4  -7  104.79    9.50
   8   4   7  328.67   19.10
  -8   4  -7  338.37   21.60
   9   4   7  238.48   13.90
  -9   4  -7  232.38   17.00
 -10   4  -7  265.97   18.60
  10   4   7  250.17   15.20
 -11   4  -7  172.48   14.50
  11   4   7  158.88   10.50
 -12   4  -7   11.90    6.50
  12   4   7    9.40    3.50
  13   4   7   81.99    7.50
  14   5  -7   19.00    5.10
 -13   5   7    3.00    6.30
  13   5  -7   -1.30    4.00
  12   5  -7    8.70    4.10
  11  -5  -7    1.90    5.80
  11   5  -7   -0.10    3.60
  10  -5  -7    6.20    5.60
  10   5  -7    3.40    3.50
   9  -5  -7   33.80    6.60
   9   5  -7   20.80    4.00
   8  -5  -7  191.38   14.70
   8   5  -7  188.58   12.50
   7  -5  -7  295.57   20.60
   7   5  -7  323.17   18.90
   6  -5  -7    8.40    4.50
   6   5  -7   31.70    4.00
   5  -5  -7  269.77   18.40
   5   5  -7  282.77   16.90
   4  -5  -7  351.16   20.70
   4   5  -7  286.77   19.00
   3  -5  -7  280.47   17.90
   3   5  -7  266.77   16.80
   2  -5  -7  137.09   11.30
   2   5  -7  157.68   10.40
  -2   5   7  155.28    8.70
   1  -5  -7  375.16   22.40
  -1   5   7  352.46   20.10
   1   5  -7  350.16   21.40
   0  -5  -7  307.27   18.70
   0   5  -7  286.97   17.90
   0   5   7  284.77   16.50
  -1  -5  -7   79.99    8.40
  -1   5  -7  105.09    8.00
   1   5   7  100.19    6.00
   2   5   7  290.27   16.40
  -2   5  -7  288.37   17.90
  -2   5  -7  285.77   17.80
  -3   5  -7   82.89    7.60
  -3   5  -7   86.29    7.90
   3   5   7   81.89    5.60
  -4  -5  -7  431.86   24.40
   4   5   7  381.06   22.50
  -4   5  -7  388.56   24.40
   5   5   7   83.49    5.90
  -5   5  -7   83.19    8.70
   6   5   7   49.10    4.60
  -6   5  -7   49.10    7.80
   7   5   7  139.59    8.90
  -7   5  -7  139.99   12.10
  -8   5  -7   43.90    7.00
   8   5   7   38.80    3.80
   9   5   7   46.30    4.30
  -9   5  -7   46.80    7.40
  10   5   7    9.50    3.20
 -11   5  -7   12.60    6.70
  11   5   7   18.00    3.70
  13   6  -7   36.40    4.70
  12   6  -7   69.59    8.20
  11  -6  -7   44.80    9.00
  11   6  -7   65.29    7.80
  10  -6  -7   74.39   11.60
  10   6  -7   67.49    8.00
   9  -6  -7   11.40    6.10
   9   6  -7   19.50    4.40
   8  -6  -7  115.09   12.00
   8   6  -7  114.69    9.50
   7  -6  -7  167.68   13.70
   7   6  -7  143.09   11.20
   6  -6  -7  144.89   12.20
   6   6  -7  122.99    9.90
   5  -6  -7   28.50    6.20
   5   6  -7   39.40    4.90
   4  -6  -7  101.29   10.70
   4   6  -7  133.19    9.40
   3  -6  -7   34.80    6.20
   3   6  -7   36.50    4.80
   2  -6  -7   -0.10    4.10
   2   6  -7    4.20    3.20
   1  -6  -7  162.38   12.60
   1   6  -7  164.78   11.80
  -1   6   7  175.78    9.90
   0  -6  -7    4.50    4.10
   0   6  -7   11.10    3.80
   0   6   7   10.10    1.90
  -1  -6  -7  105.09    9.60
   1   6   7  103.99    6.70
  -1   6  -7  103.59    9.10
  -2  -6  -7   50.89    7.60
   2   6   7   60.79    4.70
  -2   6  -7   65.69    7.20
   3   6   7  109.49    7.30
  -3   6  -7  114.39    9.70
   4   6   7   26.00    3.00
  -4   6  -7   19.60    4.70
  -4   6  -7   24.40    5.80
  -5   6  -7   92.39    9.60
   5   6   7   84.49    6.50
  -6   6  -7  112.59   11.00
   6   6   7  111.59    7.70
  -7   6  -7   45.60    7.20
   7   6   7   37.80    4.00
   8   6   7  162.78   10.60
  -8   6  -7  169.58   14.30
  -9   6  -7  170.08   15.00
   9   6   7  166.38   10.90
 -10   6  -7   11.00    7.70
  10   7  -7   28.20    6.60
   9  -7  -7   21.90    7.70
   9   7  -7   29.20    5.30
   8  -7  -7   43.10    8.20
   8   7  -7   31.10    5.40
   7  -7  -7    3.50    5.80
   7   7  -7    6.60    4.20
   6  -7  -7  103.79   11.80
   6   7  -7  104.29    9.40
   5  -7  -7   60.39    9.60
   5   7  -7   59.79    7.70
   4  -7  -7  153.18   13.40
   4   7  -7  148.59   11.60
   3  -7  -7   24.00    6.20
   3   7  -7   39.90    5.50
   2  -7  -7  197.48   15.40
   2   7  -7  221.78   14.60
   1  -7  -7   86.99    9.80
   1   7  -7   86.89    8.80
   0   7   7   11.70    2.40
   0   7  -7   11.50    4.40
   1   7   7  135.09    8.60
  -1   7  -7  133.69   11.10
  -2   7  -7   86.59    9.40
   2   7   7   99.59    6.80
  -3   7  -7  109.49   10.20
   3   7   7  102.79    7.40
   4   7   7   33.90    3.70
  -4   7  -7   33.90    6.10
   5   7   7   37.40    3.90
  -5   7  -7   38.50    6.30
   6   7   7    1.60    3.00
  -8   7  -7   44.80    8.10
   6  -8  -7   22.80    7.80
   5  -8  -7   29.10    7.30
   5   8  -7   33.30    7.10
   4  -8  -7    7.00    6.20
   4   8  -7   15.00    5.10
   3   8  -7  106.29   10.30
   2   8  -7   22.20    5.50
   1   8  -7   17.90    5.20
   0   8  -7    8.70    5.00
  -1   8  -7   40.60    8.10
   2   8   7    2.70    2.90
   3   8   7   73.09    6.50
  17   0  -8   40.60    8.20
  16   0  -8   21.20    5.60
  15   0  -8   19.40    4.80
  14   0  -8   21.20    4.30
  13   0  -8   32.90    4.50
  12   0  -8  187.78   12.20
  11   0  -8   -2.50    3.10
  11   0  -8   -0.60    2.50
  10   0  -8   18.30    2.90
  10   0  -8   15.70    3.80
   9   0  -8   68.49    6.60
   9   0  -8   65.89    5.30
   8   0  -8  162.08   11.10
   8   0  -8  170.58   10.10
   7   0  -8  119.09    8.60
   7   0  -8  121.39    7.50
   6   0  -8   45.70    4.70
   6   0  -8   44.90    3.60
   5   0  -8    3.30    2.00
   5   0  -8    2.70    1.20
   4   0  -8 1143.59   65.59
   4   0  -8 1202.98   64.79
   3   0  -8 1154.08   63.69
   3   0  -8 1153.18   64.49
   2   0  -8  100.89    7.20
   2   0  -8  104.09    6.20
   1   0  -8  508.25   29.60
   1   0  -8  558.44   30.50
   0   0  -8 1167.08   64.49
   0   0  -8 1169.78   65.29
  -1   0  -8  625.44   36.00
  -1   0  -8  642.44   35.20
  -2   0  -8 1073.69   59.29
  -3   0  -8  415.16   24.30
  -4   0  -8 1044.30   58.79
  -5   0  -8    4.50    2.60
  -6   0  -8  483.05   28.40
  -7   0  -8   76.59    7.40
  -8   0  -8  433.06   26.10
  -9   0  -8  141.69   11.20
 -10   0  -8  183.58   13.60
 -11   0  -8   28.20    5.90
 -12   0  -8    1.30    4.90
 -13   0  -8   17.60    6.10
 -14   0  -8    2.20    5.70
 -15   0  -8   23.70    7.50
  16  -1  -8   23.20    5.60
  16   1  -8   27.70    5.50
  15  -1  -8   93.09    9.30
  15   1  -8   94.29    8.90
  14  -1  -8   51.39    6.00
 -14   1   8   55.19    8.40
  14   1  -8   51.19    5.80
  13  -1  -8  183.28   12.60
  13  -1  -8  187.48   14.30
  13   1  -8  190.48   12.40
  12  -1  -8   71.99    8.40
  12  -1  -8   71.29    7.00
  12   1  -8   88.09    6.90
  11  -1  -8  181.78   12.50
  11  -1  -8  178.78   10.80
  11   1  -8  134.79   10.50
  10  -1  -8  373.36   21.70
  10  -1  -8  357.96   20.20
  10   1  -8  311.87   20.00
   9  -1  -8  200.28   14.00
   9  -1  -8  187.18   12.60
   9   1  -8  242.08   12.70
   8  -1  -8  192.38   10.80
   8  -1  -8  190.38   12.20
   8   1  -8  163.88   10.70
   8   1  -8  162.08   11.20
   7  -1  -8  657.33   38.00
   7  -1  -8  698.73   36.90
   7   1  -8  646.44   37.50
   7   1  -8  639.84   36.90
   6  -1  -8  237.18   14.20
   6  -1  -8  248.38   13.00
   6   1  -8  202.88   13.00
   6   1  -8  204.08   13.50
   5  -1  -8  560.34   35.40
   5  -1  -8  558.54   36.40
   5   1  -8  735.13   35.70
   5   1  -8  695.43   36.10
   4  -1  -8  723.03   35.40
   4  -1  -8  689.73   36.60
   4   1  -8  576.74   35.50
   4   1  -8  561.04   35.90
   3  -1  -8  474.05   26.70
   3  -1  -8  469.85   27.90
   3   1  -8  479.45   27.40
   3   1  -8  501.35   27.10
   2  -1  -8  221.98   13.10
   2  -1  -8  226.48   14.40
   2   1  -8  243.08   14.10
   2   1  -8  244.68   13.60
   1  -1  -8  401.96   23.70
   1  -1  -8  414.36   24.90
   1   1  -8  442.76   24.10
   1   1  -8  453.95   24.70
   0  -1  -8  211.28   12.20
   0   1  -8  180.08   11.30
   0   1  -8  189.38   11.90
  -1  -1  -8   63.49    5.20
  -1   1  -8   49.90    4.10
  -1   1  -8   51.79    4.80
  -2  -1  -8  164.28   10.40
  -2   1  -8  155.48   10.10
  -2   1  -8  149.39    9.40
  -3  -1  -8   29.00    4.20
  -3   1  -8   30.50    4.20
  -4  -1  -8   80.09    6.80
  -4   1  -8   81.09    6.60
  -5  -1  -8    0.90    2.70
  -5   1  -8    1.60    2.40
  -6  -1  -8  173.18   11.60
  -6   1  -8  158.38   11.30
  -7  -1  -8  313.27   18.60
  -7   1  -8  274.37   18.30
  -8  -1  -8  117.99    9.70
  -8   1  -8  120.29    9.60
  -9  -1  -8  161.48   13.10
  -9   1  -8  203.78   13.20
 -10   1  -8   25.40    5.30
 -11  -1  -8   50.99    8.20
 -11   1  -8   44.40    6.60
 -12  -1  -8   96.09   10.30
 -12   1  -8   81.99   10.00
 -13  -1  -8   43.20    7.40
 -13   1  -8   53.39    7.80
 -14  -1  -8   69.29   10.50
 -14   1  -8   58.99    8.70
  16  -2  -8   48.60    7.40
 -16   2   8   66.69    9.30
  16   2  -8   56.89    6.90
  15  -2  -8   54.29    7.00
 -15   2   8   58.39    8.30
  15   2  -8   49.20    6.10
  14  -2  -8    3.00    4.30
  14   2  -8    1.30    3.70
  13  -2  -8  106.69    9.00
  13  -2  -8  117.09   11.60
  13   2  -8   87.59    8.30
  12  -2  -8   31.10    4.60
  12  -2  -8   31.90    6.10
  12   2  -8   35.50    4.30
  11  -2  -8  120.69    9.30
  11  -2  -8  122.19   11.30
  11   2  -8  142.19    9.10
  10  -2  -8   17.10    4.80
  10  -2  -8   23.20    3.60
  10   2  -8   19.40    3.10
   9  -2  -8   18.70    3.20
   9  -2  -8   21.60    4.50
   9   2  -8   20.10    2.90
   8  -2  -8  167.98   10.80
   8  -2  -8  170.48   12.40
   8   2  -8  184.18   10.80
   7  -2  -8  103.09    8.20
   7  -2  -8  106.09    6.70
   7   2  -8   80.49    6.50
   6  -2  -8   59.49    6.20
   6  -2  -8   54.49    4.20
   6   2  -8   42.80    4.30
   5  -2  -8  344.87   19.60
   5  -2  -8  345.97   20.90
   5   2  -8  350.36   19.90
   5   2  -8  339.77   19.90
   4  -2  -8  251.47   14.50
   4  -2  -8  230.28   12.80
   4   2  -8  213.18   13.20
   4   2  -8  201.58   13.20
   3  -2  -8  723.33   41.40
   3  -2  -8  725.83   40.20
   3   2  -8  719.63   40.70
   3   2  -8  731.13   40.60
   2  -2  -8  400.66   23.30
   2  -2  -8  380.56   24.50
   2   2  -8  442.86   24.10
   2   2  -8  451.95   23.90
   1  -2  -8  823.72   48.20
   1   2  -8  862.91   47.80
   1   2  -8  866.11   47.50
   0  -2  -8  608.34   37.10
   0   2  -8  700.53   36.80
   0   2  -8  684.83   36.60
   0   2   8  604.84   35.80
  -1  -2  -8 1463.15   81.19
  -1   2  -8 1436.36   80.59
   1   2   8 1461.45   79.89
  -1   2  -8 1450.85   80.89
  -2  -2  -8  322.37   17.40
  -2   2  -8  272.87   16.60
  -2   2  -8  266.67   17.00
   2   2   8  270.87   15.80
  -3  -2  -8  109.29    7.90
  -3   2  -8   93.79    7.40
   3   2   8  100.19    6.10
  -4  -2  -8  249.48   17.80
  -4   2  -8  305.67   17.90
   4   2   8  321.27   16.50
  -5  -2  -8  765.62   40.20
   5   2   8  672.13   38.50
  -5   2  -8  652.73   39.80
  -6  -2  -8  295.77   18.90
  -6   2  -8  306.77   19.00
   6   2   8  311.47   17.20
  -7  -2  -8  293.57   18.60
  -7   2  -8  280.47   18.40
   7   2   8  303.27   16.70
  -8  -2  -8   19.60    4.80
   8   2   8   25.60    2.90
  -8   2  -8   31.30    5.00
  -9  -2  -8  224.88   15.70
  -9   2  -8  224.68   15.70
 -10  -2  -8   67.59    9.10
 -10   2  -8   85.89    9.30
 -11  -2  -8   12.80    5.60
 -11   2  -8    9.00    5.20
 -12  -2  -8   43.80    7.50
 -12   2  -8   42.60    7.30
 -13   2  -8   28.30    6.90
 -16   3   8   18.90    7.10
 -15   3   8   33.80    7.80
  15   3  -8   27.40    5.30
  14   3  -8  171.38   12.20
  13  -3  -8   92.99   11.70
  13  -3  -8   76.69    9.00
  13   3  -8  111.29    8.50
  12  -3  -8  246.08   17.90
  12  -3  -8  248.48   16.10
  12   3  -8  244.08   15.30
  11  -3  -8   82.29    8.20
  11  -3  -8   93.79   10.30
  11   3  -8  101.59    7.70
  10  -3  -8  290.47   19.70
  10  -3  -8  263.87   18.10
  10   3  -8  341.87   18.00
   9  -3  -8  344.77   21.40
   9  -3  -8  384.56   23.20
   8  -3  -8  365.06   22.10
   8  -3  -8  395.56   23.80
   7  -3  -8  129.29    8.60
   7  -3  -8  128.09   10.30
   6  -3  -8  602.54   37.50
   6   3  -8  683.63   36.40
   5  -3  -8  472.65   29.50
   5   3  -8  522.45   28.40
   4  -3  -8  347.57   21.20
  -4   3   8  344.77   19.20
   4   3  -8  343.57   20.10
   3   3  -8  215.08   13.30
  -3   3   8  234.98   12.50
   3   3  -8  220.48   13.50
   2  -3  -8  259.67   15.50
  -2   3   8  236.88   13.40
   2   3  -8  234.68   14.40
   2   3  -8  231.38   14.30
   1  -3  -8   25.60    4.10
  -1   3   8   32.20    2.50
   1   3  -8   35.30    3.90
   1   3  -8   36.00    3.80
   0  -3  -8  191.98   13.40
   0   3   8  217.78   11.80
   0   3  -8  212.48   12.80
   0   3  -8  210.88   12.90
  -1  -3  -8   25.00    3.90
  -1   3  -8   19.40    3.10
   1   3   8   21.90    1.90
  -1   3  -8   18.80    3.00
  -2  -3  -8    7.00    3.10
   2   3   8    4.20    1.40
  -2   3  -8    7.40    2.40
  -2   3  -8    5.00    2.50
  -3  -3  -8    4.00    3.00
   3   3   8    4.70    1.50
  -3   3  -8    4.80    2.70
  -4  -3  -8  115.19    9.30
   4   3   8  125.59    7.40
  -4   3  -8  124.39    9.20
  -5   3  -8   27.30    4.60
   5   3   8   27.80    2.60
  -6  -3  -8  159.58   12.70
  -6   3  -8  190.08   12.90
   6   3   8  190.78   10.60
   7   3   8   15.90    2.50
  -7   3  -8   21.20    4.80
  -8  -3  -8   62.39    8.00
  -8   3  -8   56.89    8.00
   8   3   8   47.80    4.20
  -9  -3  -8   75.59    9.10
  -9   3  -8   84.79    9.60
   9   3   8   81.69    6.10
 -10  -3  -8   98.59   12.10
 -10   3  -8   62.79    9.50
  10   3   8   69.89    6.10
 -11   3  -8  195.58   15.70
  11   3   8  201.88   12.30
  12   3   8  132.59   10.00
 -12   3  -8  160.58   14.00
 -13   3  -8   37.60    9.60
  13   3   8   50.19    4.80
 -15   4   8   26.20    8.10
  15   4  -8   28.80    6.80
  14   4  -8   82.39    8.60
  13  -4  -8   37.90    8.10
  13   4  -8   33.70    5.10
  12  -4  -8    6.30    6.20
  12   4  -8   16.80    4.10
  11  -4  -8    9.30    5.70
  11   4  -8   14.20    3.60
  10  -4  -8    8.20    5.30
  10   4  -8    7.60    3.30
   9  -4  -8   24.20    5.90
   9   4  -8   23.90    3.80
   8  -4  -8   26.80    5.60
   8   4  -8   32.50    4.00
   7  -4  -8   50.69    7.60
   7   4  -8   42.60    5.20
   6   4  -8   78.79    6.60
   5  -4  -8  144.59   12.40
   5   4  -8  206.58   11.50
   4  -4  -8  411.06   25.50
   4   4  -8  425.36   24.40
   3  -4  -8  679.23   38.80
   3   4  -8  653.73   37.70
  -3   4   8  658.43   36.60
   2  -4  -8  205.28   12.70
  -2   4   8  163.98   10.10
   2   4  -8  167.38   11.40
   1  -4  -8  658.03   41.20
   1   4  -8  747.73   40.60
  -1   4   8  728.33   39.40
   1   4  -8  717.33   40.50
   0  -4  -8  415.96   23.50
   0   4  -8  375.36   22.70
   0   4  -8  371.36   22.50
   0   4   8  381.86   21.50
  -1  -4  -8  145.39   10.80
   1   4   8  151.88    8.60
  -1   4  -8  144.99   10.00
  -1   4  -8  148.49   10.10
  -2  -4  -8  123.09    9.40
  -2   4  -8  114.69    8.80
   2   4   8  119.09    7.20
  -2   4  -8  117.49    8.70
  -3  -4  -8  506.85   31.90
  -3   4  -8  554.04   31.50
   3   4   8  559.94   30.20
  -3   4  -8  550.44   31.70
  -4  -4  -8  252.77   16.10
   4   4   8  241.78   14.00
  -4   4  -8  235.98   15.80
  -5  -4  -8  213.78   15.10
  -5   4  -8  233.38   15.10
   5   4   8  223.18   13.00
  -6  -4  -8  122.79   10.10
   6   4   8  114.69    7.50
  -6   4  -8  113.59   10.10
  -7  -4  -8  113.09   10.30
   7   4   8  118.89    7.80
  -7   4  -8  126.19   10.80
   8   4   8  107.39    7.40
  -8   4  -8  109.79   10.70
  -9   4  -8  117.79   11.60
   9   4   8  117.49    8.00
  10   4   8   23.60    3.50
 -10   4  -8   20.90    6.40
  11   4   8   36.70    4.30
 -11   4  -8   37.70    7.50
  12   4   8    5.10    3.60
 -12   4  -8    7.00    8.20
  13   5  -8   48.40    6.10
  12  -5  -8   50.99    8.90
  12   5  -8   32.30    5.20
  11  -5  -8  132.19   12.70
  11   5  -8   89.49    9.00
  10  -5  -8  107.99   12.00
  10   5  -8  123.69    9.50
   9  -5  -8  168.98   14.30
   9   5  -8  168.18   11.70
   8  -5  -8   58.49    9.50
   8   5  -8   95.09    7.60
   7  -5  -8  204.08   14.80
   7   5  -8  176.48   12.60
   6  -5  -8   54.19    7.90
   6   5  -8   33.10    4.50
   5  -5  -8  143.19   11.20
   5   5  -8  108.49    9.00
   4   5  -8   49.50    5.90
   3  -5  -8  528.25   31.70
   3   5  -8  523.75   30.50
   2  -5  -8   53.49    7.80
  -2   5   8   73.09    4.50
   2   5  -8   73.49    6.70
   1  -5  -8   20.90    4.90
  -1   5   8   33.40    2.80
   1   5  -8   29.80    4.20
   0  -5  -8   36.40    5.60
   0   5   8   36.90    3.20
   0   5  -8   36.20    4.50
  -1  -5  -8  135.09   10.70
  -1   5  -8  133.49    9.90
   1   5   8  134.99    8.10
  -2  -5  -8   28.00    5.10
  -2   5  -8   29.00    4.40
   2   5   8   28.60    2.70
  -2   5  -8   27.90    4.50
  -3  -5  -8   35.10    5.40
  -3   5  -8   35.60    5.10
  -3   5  -8   28.70    4.70
   3   5   8   30.30    2.90
  -4  -5  -8   27.60    5.10
  -4   5  -8   18.70    4.50
   4   5   8   14.50    2.60
  -5  -5  -8   29.40    6.00
  -5   5  -8   26.80    5.30
   5   5   8   25.90    3.00
   6   5   8    7.70    2.50
  -6   5  -8    8.10    4.70
  -7   5  -8   10.00    5.20
   7   5   8    8.40    2.70
  -8   5  -8   72.49    9.80
   8   5   8   68.89    6.10
  -9   5  -8   70.69   10.10
   9   5   8   56.09    5.10
  10   5   8  107.89    8.10
 -10   5  -8  110.19   12.50
  11  -6  -8    3.80    7.00
  11   6  -8    3.60    4.40
  10  -6  -8    3.80    6.30
  10   6  -8    3.70    4.00
   9  -6  -8    6.10    6.20
   9   6  -8    7.70    4.10
   8  -6  -8   18.60    6.40
   8   6  -8   16.40    4.30
   7  -6  -8   72.59   10.20
   7   6  -8   77.09    7.90
   6  -6  -8   87.49   10.60
   6   6  -8   89.99    8.30
   5  -6  -8   51.29    7.70
   5   6  -8   63.79    7.00
   4  -6  -8   80.69    9.70
   4   6  -8   79.69    7.90
   3  -6  -8   21.80    5.70
   3   6  -8   31.90    4.60
   2  -6  -8  320.67   20.70
   2   6  -8  309.97   19.60
   1  -6  -8  103.99   10.20
   1   6  -8  108.49    9.10
  -1   6   8  103.89    7.10
   0  -6  -8  218.18   15.30
   0   6   8  207.88   12.30
   0   6  -8  208.68   14.30
  -1  -6  -8  103.59   10.40
  -1   6  -8  128.19    9.80
   1   6   8  114.59    7.30
  -2  -6  -8  257.07   17.70
  -2   6  -8  271.97   17.40
   2   6   8  263.47   15.20
  -3   6  -8   63.59    7.80
   3   6   8   64.49    5.20
   4   6   8   65.09    5.30
  -4   6  -8   57.99    6.90
   5   6   8  147.89    9.70
  -5   6  -8  157.78   12.80
  -6   6  -8  222.68   16.40
   6   6   8  219.88   13.30
  -7   6  -8   44.30    7.40
   7   6   8   32.60    4.00
   8   6   8   50.89    5.00
  -8   6  -8   67.09   10.20
  -9   6  -8   16.70    6.70
   8  -7  -8   76.49   11.60
   8   7  -8   71.59    8.80
   7  -7  -8   38.30    7.90
   7   7  -8   31.30    5.50
   6  -7  -8   92.29   11.20
   6   7  -8   65.19    8.30
   5  -7  -8   13.20    6.20
   5   7  -8   19.90    4.70
   4  -7  -8   83.39   10.50
   4   7  -8   71.39    8.50
   3  -7  -8   76.79   10.30
   3   7  -8   87.29    8.60
   2  -7  -8   19.80    6.00
   2   7  -8   16.60    4.60
   1  -7  -8    1.70    4.80
   1   7  -8    2.10    4.00
   0   7  -8   30.70    5.60
  -1   7  -8   15.20    4.90
   1   7   8   16.30    2.80
  -2   7  -8   41.60    6.50
   2   7   8   41.50    3.90
   3   7   8   16.80    3.10
  -3   7  -8   26.40    5.60
  -4   7  -8   13.40    5.10
   4   7   8    6.90    3.00
   5   7   8   32.40    3.90
  -5   7  -8   40.90    6.50
   6   7   8    7.50    5.10
   5  -8  -8    9.90    8.10
   4  -8  -8   63.59    9.30
   2   8   8   67.59    6.10
  16   0  -9   -1.30    4.70
  15   0  -9    1.60    4.20
  14   0  -9  147.29   11.00
  13   0  -9   22.60    4.20
  12   0  -9   88.09    7.30
  11   0  -9  107.49    7.90
  10   0  -9  221.18   13.40
  10   0  -9  218.28   14.50
   9   0  -9  354.96   20.70
   9   0  -9  363.76   21.80
   8   0  -9  412.86   23.80
   8   0  -9  425.26   24.90
   7   0  -9  260.97   15.10
   7   0  -9  260.77   16.20
   6   0  -9 1046.30   58.19
   6   0  -9 1054.29   59.19
   5   0  -9   60.29    5.60
   5   0  -9   60.69    4.30
   4   0  -9  562.24   31.40
   4   0  -9  563.74   32.40
   3   0  -9  695.83   38.90
   3   0  -9  706.13   39.90
   2   0  -9  300.17   17.90
   2   0  -9  296.77   16.90
   1   0  -9  805.42   44.60
   1   0  -9  768.72   43.60
   0   0  -9  202.38   12.70
   0   0  -9  199.18   11.60
  -1   0  -9  477.35   27.70
  -1   0  -9  478.95   26.70
  -2   0  -9   49.50    3.60
  -2   0  -9   47.60    5.10
  -3   0  -9   22.70    3.80
  -3   0  -9   20.80    2.50
  -4   0  -9    0.20    2.50
  -5   0  -9    4.30    2.90
  -6   0  -9   28.20    4.70
  -7   0  -9    0.70    3.30
  -8   0  -9    3.20    3.80
  -9   0  -9   41.60    6.20
 -10   0  -9  406.26   25.50
 -11   0  -9   50.69    7.40
 -12   0  -9   21.60    6.20
 -13   0  -9   -0.30    5.50
 -14   0  -9   10.80    6.40
  16  -1  -9   37.90    6.20
  16   1  -9   40.00    6.00
  15  -1  -9   75.49    9.00
  15   1  -9   82.69    8.50
  14  -1  -9   70.19    8.00
  14   1  -9   63.89    7.30
  13  -1  -9   83.59    9.80
  13  -1  -9   74.59    7.50
  13   1  -9   66.69    7.20
  12  -1  -9   66.19    8.30
  12  -1  -9   59.39    6.50
  11  -1  -9   92.69    7.70
  11  -1  -9   94.39    9.40
  11   1  -9  121.59    7.80
  10  -1  -9   22.60    4.70
  10  -1  -9   21.50    3.30
  10   1  -9   33.20    3.60
   9  -1  -9  112.89    9.30
   9  -1  -9  123.69    7.80
   9   1  -9  102.89    7.60
   8  -1  -9  229.78   15.40
   8  -1  -9  225.58   14.00
   8   1  -9  246.78   14.80
   8   1  -9  248.48   14.10
   7  -1  -9   50.09    4.00
   7  -1  -9   52.59    5.80
   7   1  -9   33.70    3.80
   7   1  -9   37.80    4.60
   6  -1  -9   94.99    6.10
   6  -1  -9   93.99    7.70
   6   1  -9   92.29    6.20
   6   1  -9   88.09    6.90
   5  -1  -9   30.70    4.80
   5  -1  -9   36.50    3.20
   5   1  -9   38.70    4.20
   5   1  -9   39.30    3.50
   4  -1  -9  718.23   39.30
   4  -1  -9  725.23   38.00
   4   1  -9  640.74   38.70
   4   1  -9  651.03   38.20
   3  -1  -9  289.47   17.60
   3  -1  -9  289.57   16.30
   3   1  -9  298.47   16.60
   3   1  -9  277.57   17.10
   2  -1  -9    2.90    1.00
   2  -1  -9    3.10    2.30
   2   1  -9    3.60    1.40
   2   1  -9    4.30    2.10
   1  -1  -9  292.87   17.40
   1  -1  -9  297.97   18.70
   1   1  -9  324.37   17.90
   1   1  -9  333.77   18.60
   0   1  -9  136.99    8.60
   0   1  -9  143.29    9.40
  -1  -1  -9  826.72   50.79
  -1   1  -9  931.61   50.79
  -1   1  -9  940.41   50.09
  -2   1  -9  454.75   26.60
  -2   1  -9  457.55   25.90
  -3  -1  -9  357.46   19.20
  -3   1  -9  295.07   18.00
  -3   1  -9  285.87   18.80
  -4  -1  -9  411.06   25.30
  -4   1  -9  444.56   25.40
  -5  -1  -9  143.79   11.30
  -5   1  -9  182.18   11.60
  -6  -1  -9  186.48   12.90
  -6   1  -9  179.38   12.60
  -7  -1  -9  183.18   12.90
  -7   1  -9  182.08   12.80
  -8  -1  -9  320.07   19.80
  -8   1  -9  294.17   19.60
  -9  -1  -9  155.58   12.30
  -9   1  -9  152.88   12.20
 -10  -1  -9  155.18   12.70
 -10   1  -9  159.08   12.70
 -11  -1  -9   38.20    6.80
 -11   1  -9   48.40    7.20
 -12  -1  -9   22.30    6.40
 -12   1  -9   23.90    6.40
 -13  -1  -9   77.49   11.00
 -13   1  -9   95.29   11.20
 -14  -1  -9   18.90    6.80
  16  -2  -9    1.70    5.30
  16   2  -9   11.60    5.20
  15  -2  -9   14.60    5.10
  15   2  -9    8.10    4.50
  14  -2  -9   35.20    7.70
  14  -2  -9   43.20    6.00
  14   2  -9   37.80    5.40
  13  -2  -9   55.89    7.90
  13  -2  -9   57.29    7.10
  13   2  -9   39.10    5.20
  12  -2  -9   76.49    7.60
  12  -2  -9   73.79    9.60
  12   2  -9   84.19    7.20
  11  -2  -9  123.39    9.60
  11  -2  -9  127.89   11.50
  11   2  -9  145.39    9.30
  10  -2  -9  332.77   20.30
  10  -2  -9  358.16   22.00
  10   2  -9  339.87   20.10
   9  -2  -9  916.21   51.79
   9  -2  -9  919.91   53.29
   9   2  -9  940.31   51.79
   8  -2  -9   26.50    3.40
   8  -2  -9   25.10    4.70
   7  -2  -9  277.67   17.70
   7  -2  -9  275.47   16.20
   6  -2  -9  399.46   21.90
   6  -2  -9  401.06   23.40
   6   2  -9  349.67   21.90
   5  -2  -9  559.84   33.20
   5  -2  -9  527.95   31.70
   5   2  -9  592.24   32.00
   5   2  -9  585.84   32.30
   4  -2  -9  266.17   17.40
   4  -2  -9  297.77   19.00
   4   2  -9  339.77   18.00
   4   2  -9  331.17   18.20
   3  -2  -9 1060.69   59.49
   3  -2  -9  963.10   58.09
   3   2  -9 1107.29   58.49
   3   2  -9 1073.79   58.79
   2  -2  -9  409.86   24.80
   2   2  -9  421.66   24.20
   2   2  -9  423.16   23.90
   1  -2  -9  337.17   20.10
   1   2  -9  327.67   19.10
   1   2  -9  326.87   19.50
   0   2  -9  172.68   11.20
   0   2  -9  178.38   10.80
  -1  -2  -9  106.49    7.50
  -1   2  -9   78.19    6.20
  -1   2  -9   79.59    6.70
  -2  -2  -9  324.37   20.70
   2   2   9  354.56   19.20
  -2   2  -9  344.47   20.50
  -2   2  -9  351.86   20.00
  -3   2  -9   31.20    3.90
   3   2   9   35.30    3.00
  -3   2  -9   29.70    4.80
  -4  -2  -9   91.59    7.60
  -4   2  -9   70.99    6.90
   4   2   9   77.79    5.20
  -5  -2  -9   21.30    4.30
   5   2   9   20.30    2.40
  -5   2  -9   22.50    4.20
  -6  -2  -9   54.99    7.20
  -6   2  -9   55.49    6.60
   6   2   9   65.89    4.60
  -7  -2  -9   83.19    8.30
  -7   2  -9   72.19    7.70
  -8  -2  -9  129.69   10.50
  -8   2  -9  102.19    9.90
  -9  -2  -9   13.30    5.00
  -9   2  -9   13.80    4.90
 -10  -2  -9   65.19    9.50
 -10   2  -9   87.59    9.20
 -11  -2  -9    8.50    5.60
 -11   2  -9    7.50    5.30
 -12  -2  -9   73.49   10.60
 -12   2  -9   62.39   10.00
 -13   2  -9   81.39   11.10
 -16   3   9   56.89    9.50
  15   3  -9   77.49    8.70
  14  -3  -9   11.40    6.90
  14  -3  -9   11.80    5.20
  14   3  -9   14.10    4.30
  13  -3  -9   54.29    6.70
  13  -3  -9   58.39    8.70
  13   3  -9   58.79    7.00
  12  -3  -9   51.69    6.10
  12  -3  -9   61.19    9.50
  12   3  -9   39.10    5.10
  11  -3  -9  180.58   12.90
  11  -3  -9  190.68   15.00
  11   3  -9  199.78   12.50
  10  -3  -9   27.50    6.00
  10  -3  -9   25.70    4.20
  10   3  -9   13.00    3.30
   9  -3  -9   23.90    5.40
   9  -3  -9   18.80    3.70
   9   3  -9   31.60    3.80
   8  -3  -9    9.10    2.90
   8  -3  -9   12.00    4.40
   8   3  -9   10.00    2.70
   7  -3  -9   71.99    7.70
   7  -3  -9   73.69    5.90
   7   3  -9   66.89    5.90
   6  -3  -9  258.67   17.10
   6  -3  -9  263.67   15.30
   6   3  -9  254.17   15.60
   5  -3  -9    4.60    3.50
   5   3  -9    8.50    2.40
   4  -3  -9   62.59    7.20
   4   3  -9   81.99    5.90
   3  -3  -9   99.29    8.80
  -3   3   9  111.09    6.20
   3   3  -9  104.39    7.40
   3   3  -9  101.69    7.30
  -2   3   9  194.48   10.60
   2   3  -9  183.38   11.70
   2   3  -9  181.58   11.60
   1  -3  -9  379.96   25.00
   1   3  -9  419.26   24.20
  -1   3   9  443.66   23.30
   1   3  -9  430.76   24.40
   0  -3  -9  593.24   32.40
   0   3   9  534.95   30.50
   0   3  -9  541.55   31.40
   0   3  -9  534.45   31.50
  -1  -3  -9  144.19   11.10
  -1   3  -9  162.38   10.50
   1   3   9  162.08    9.10
  -1   3  -9  151.58   10.10
  -2  -3  -9  247.08   16.90
   2   3   9  278.37   15.00
  -2   3  -9  266.77   16.50
  -2   3  -9  268.17   16.10
  -3   3  -9  122.09    9.10
  -3   3  -9  116.89    8.50
   3   3   9  116.89    7.20
  -4  -3  -9  517.35   31.60
   4   3   9  548.65   29.80
  -4   3  -9  541.65   31.40
  -5   3  -9   51.29    6.50
   5   3   9   52.59    4.30
  -6  -3  -9  499.65   31.60
   6   3   9  538.05   29.60
  -6   3  -9  554.44   31.60
  -7   3  -9   98.09    9.70
   7   3   9  106.89    7.00
  -8  -3  -9  194.98   15.10
  -8   3  -9  225.28   15.30
   8   3   9  207.48   12.50
  -9  -3  -9  123.79   11.20
   9   3   9  101.49    7.70
  -9   3  -9  108.19   11.00
 -10  -3  -9  113.59   11.30
  10   3   9   96.79    7.80
 -10   3  -9  105.49   11.30
  11   3   9  110.39    8.00
 -11   3  -9  100.39   11.70
 -12   3  -9   61.09    9.00
  14   4  -9   29.90    5.30
  13  -4  -9   98.09   12.70
  13   4  -9   88.49    8.70
  12  -4  -9   56.29    8.80
  12   4  -9   62.89    7.10
  11  -4  -9  272.27   19.60
  11   4  -9  262.77   16.70
  10  -4  -9  101.39   11.40
  10   4  -9  116.49    8.70
   9  -4  -9   77.09   10.20
   9   4  -9  124.29    8.30
   8   4  -9   34.10    4.30
   7  -4  -9  379.96   23.70
   7   4  -9  365.36   22.00
   6  -4  -9  437.96   25.70
   6   4  -9  387.86   24.10
   5  -4  -9  269.07   18.30
   5   4  -9  287.37   16.90
   4  -4  -9  167.28   13.80
   4   4  -9  219.78   12.60
   3  -4  -9  228.98   17.70
   3   4  -9  322.07   16.90
   2  -4  -9  916.21   49.00
  -2   4   9  825.82   46.70
   2   4  -9  799.52   47.80
   1  -4  -9   54.99    6.90
  -1   4   9   49.20    3.60
   1   4  -9   41.30    5.30
   0  -4  -9  301.07   21.30
   0   4  -9  364.46   20.70
   0   4   9  360.06   19.40
   0   4  -9  358.56   20.70
  -1  -4  -9  156.48   11.20
  -1   4  -9  138.19   10.10
   1   4   9  147.09    8.60
  -1   4  -9  138.19   10.00
  -2  -4  -9  149.29   11.30
  -2   4  -9  145.89   10.50
  -2   4  -9  145.99   10.40
   2   4   9  151.78    8.80
  -3  -4  -9   24.90    4.80
  -3   4  -9   12.50    3.50
  -3   4  -9    8.70    3.50
   3   4   9   14.60    2.20
  -4  -4  -9    5.10    4.20
  -4   4  -9   11.70    4.00
   4   4   9   12.80    2.30
  -5  -4  -9   53.69    7.50
   5   4   9   35.60    3.40
  -5   4  -9   36.10    5.60
  -6  -4  -9   87.99    9.30
  -6   4  -9   80.49    9.00
   6   4   9   89.19    6.20
  -7  -4  -9    2.20    4.50
   7   4   9   10.20    2.70
  -7   4  -9    7.50    4.70
  -8   4  -9    8.40    5.30
   8   4   9    5.10    2.80
   9   4   9   38.10    4.20
  -9   4  -9   47.90    7.60
 -10   4  -9   37.90    7.50
  10   4   9   28.80    4.00
 -11   4  -9   22.40    7.10
  11   4   9   20.80    3.90
  13  -5  -9   35.20   13.20
  13   5  -9   28.70    6.50
  12  -5  -9   42.40    8.60
  12   5  -9   32.80    5.30
  11  -5  -9   55.19    9.00
  11   5  -9   55.09    6.20
  10  -5  -9   28.10    6.90
  10   5  -9   26.50    4.60
   9  -5  -9   55.09    8.30
   9   5  -9   57.49    6.80
   8  -5  -9    5.10    5.30
   8   5  -9   12.00    3.70
   7  -5  -9    9.50    5.50
   7   5  -9    4.70    3.40
   6  -5  -9   12.30    5.10
   6   5  -9    5.30    3.20
   5  -5  -9   35.00    6.30
   5   5  -9   29.00    4.30
   4  -5  -9    8.00    4.70
   4   5  -9   13.30    3.40
   3  -5  -9   -2.60    4.00
   3   5  -9    5.80    3.10
   2  -5  -9  105.39   10.20
   2   5  -9  113.29    8.80
   1  -5  -9  197.18   14.10
   1   5  -9  184.48   12.70
  -1   5   9  188.88   11.00
   0  -5  -9  289.17   18.50
   0   5  -9  277.67   17.30
   0   5   9  261.27   15.60
  -1  -5  -9  156.08   13.20
  -1   5  -9  193.38   12.40
   1   5   9  182.88   10.40
  -2  -5  -9   44.40    6.90
  -2   5  -9   20.00    5.30
   2   5   9   23.90    2.70
  -2   5  -9   27.60    4.70
  -3  -5  -9  210.58   13.80
  -3   5  -9  176.58   13.00
   3   5   9  177.58   11.00
  -3   5  -9  175.78   12.90
  -4  -5  -9   72.79    8.70
   4   5   9   78.19    5.70
  -4   5  -9   77.79    8.40
  -4   5  -9   74.69    7.90
  -5  -5  -9  156.88   12.20
  -5   5  -9  153.58   12.20
   5   5   9  141.19    9.40
  -6   5  -9   75.19    9.20
   6   5   9   59.49    5.60
  -7   5  -9  170.18   13.90
   7   5   9  166.98   10.60
  -8   5  -9   70.79   10.30
   8   5   9   69.69    6.30
  -9   5  -9  107.99   12.20
   9   5   9  103.79    8.00
 -10   5  -9   22.50    7.90
  10  -6  -9  167.38   15.10
  10   6  -9  125.49   11.10
   9  -6  -9   56.19    9.00
   9   6  -9   73.99    8.20
   8  -6  -9  125.19   13.60
   8   6  -9  164.58   11.40
   7  -6  -9  133.59   12.90
   7   6  -9  112.99   10.10
   6  -6  -9   95.79   11.50
   6   6  -9  113.79    9.40
   5  -6  -9  103.39   11.30
   5   6  -9  102.09    8.90
   4  -6  -9  101.29   11.00
   4   6  -9  108.89    9.20
   3  -6  -9  157.28   12.50
   3   6  -9  123.59   10.50
   2  -6  -9  196.58   14.70
   2   6  -9  183.28   13.20
   1  -6  -9   51.69    7.60
   1   6  -9   74.09    7.50
   0  -6  -9   84.79    9.60
   0   6  -9   81.79    8.30
   0   6   9   77.99    5.70
  -1  -6  -9   26.50    5.90
  -1   6  -9   25.10    4.80
   1   6   9   22.20    2.80
  -2  -6  -9   19.40    5.30
  -2   6  -9   13.00    4.70
   2   6   9   11.60    2.60
  -3   6  -9   78.99    8.80
   3   6   9   80.39    6.00
  -4   6  -9    4.80    4.30
   4   6   9    7.50    2.60
   5   6   9   16.00    3.10
  -5   6  -9   20.60    5.30
   6   6   9   19.40    3.30
  -6   6  -9   14.70    5.80
   7   6   9   40.20    4.30
  -7   6  -9   44.30    7.60
  -8   6  -9   38.70    7.80
   7  -7  -9   14.90    7.00
   7   7  -9   12.10    4.90
   6  -7  -9   -0.70    6.00
   6   7  -9    3.20    4.20
   5  -7  -9    8.10    6.20
   5   7  -9   10.90    4.40
   4  -7  -9   22.00    6.50
   4   7  -9   21.00    5.00
   3  -7  -9   81.29   10.70
   3   7  -9   73.09    8.70
   2  -7  -9   74.09   10.00
   2   7  -9   61.99    7.30
   1  -7  -9   -1.80    5.10
   1   7  -9    0.90    4.10
   0   7  -9   23.60    5.30
   1   7   9   59.89    5.30
  -1   7  -9   62.29    7.50
  -2   7  -9   38.90    6.30
   2   7   9   24.90    3.50
  -3   7  -9  173.78   13.80
   3   7   9  175.98   11.00
   4   7   9   19.00    3.40
  -4   7  -9   18.60    6.80
   5   7   9   93.99    8.40
  16   0 -10   29.60    5.80
  15   0 -10   64.99    8.20
  14   0 -10   71.49    7.70
  13   0 -10  259.27   16.20
  12   0 -10  118.79    8.90
  11   0 -10   19.50    3.40
  10   0 -10  134.09    8.90
  10   0 -10  130.49   10.30
   9   0 -10  145.09   10.90
   9   0 -10  150.88    9.50
   8   0 -10   60.59    6.50
   8   0 -10   59.99    4.90
   7   0 -10  123.29    7.70
   7   0 -10  118.89    9.10
   6   0 -10  342.47   21.40
   6   0 -10  368.76   20.30
   5   0 -10    0.50    2.30
   5   0 -10    1.40    1.40
   4   0 -10   29.30    4.00
   4   0 -10   28.50    2.90
   3   0 -10   80.39    5.30
   3   0 -10   80.99    6.80
   2   0 -10   23.30    3.60
   2   0 -10   22.60    2.50
   1   0 -10   30.80    4.00
   1   0 -10   28.30    2.70
   0   0 -10  251.57   15.00
   0   0 -10  277.97   16.40
  -1   0 -10   56.39    4.10
  -1   0 -10   59.99    5.90
  -2   0 -10  409.86   24.30
  -3   0 -10  206.78   13.60
  -4   0 -10  265.87   16.90
  -5   0 -10  210.88   14.00
  -6   0 -10   32.30    5.30
  -7   0 -10    9.80    4.30
  -8   0 -10  555.64   33.30
  -9   0 -10  147.39   12.20
 -10   0 -10  196.38   14.80
 -11   0 -10   72.09    9.70
 -12   0 -10   -0.30    5.30
 -13   0 -10   17.90    6.50
  16  -1 -10   13.80    5.30
  16   1 -10    8.80    5.10
  15  -1 -10   20.70    5.20
  15   1 -10   18.20    4.80
  14  -1 -10    0.40    4.00
  14   1 -10   -0.70    3.70
  13  -1 -10   40.50    5.20
  13   1 -10   34.20    4.70
  12  -1 -10   34.60    6.20
  12  -1 -10   37.60    4.70
  12   1 -10   35.30    4.50
  11  -1 -10   33.00    5.80
  11  -1 -10   33.80    4.30
  11   1 -10   34.90    4.10
  10  -1 -10   42.10    5.20
  10  -1 -10   40.90    6.10
  10   1 -10   57.99    5.10
   9  -1 -10   94.99    8.80
   9  -1 -10  100.09    7.10
   8  -1 -10  285.37   18.00
   8  -1 -10  290.77   16.50
   8   1 -10  271.07   16.50
   7  -1 -10  266.57   15.70
   7  -1 -10  259.27   17.10
   7   1 -10  277.57   16.60
   7   1 -10  273.67   15.80
   6  -1 -10  367.26   19.90
   6  -1 -10  329.97   21.20
   6   1 -10  352.46   20.00
   6   1 -10  343.57   20.70
   5  -1 -10  337.17   20.40
   5  -1 -10  323.77   21.70
   5   1 -10  393.36   21.50
   5   1 -10  391.76   20.70
   4  -1 -10  226.38   12.70
   4   1 -10  171.58   11.10
   4   1 -10  165.78   11.90
   3  -1 -10  403.66   21.90
   3  -1 -10  399.96   20.20
   3   1 -10  313.97   21.10
   3   1 -10  320.37   20.40
   2  -1 -10  808.72   47.20
   2  -1 -10  807.32   46.20
   2   1 -10  851.91   47.00
   2   1 -10  847.02   46.20
   1  -1 -10  594.44   35.20
   1   1 -10  609.54   34.20
   1   1 -10  624.54   35.00
   0  -1 -10  387.96   22.00
   0   1 -10  352.46   20.80
   0   1 -10  354.16   21.60
  -1  -1 -10  454.05   28.30
  -1   1 -10  502.15   28.20
  -1   1 -10  490.15   27.30
  -2  -1 -10  292.87   20.60
  -2   1 -10  369.76   19.80
  -2   1 -10  365.16   20.80
  -3  -1 -10  295.07   18.80
  -3   1 -10  307.37   17.60
  -3   1 -10  300.27   18.60
  -4  -1 -10  331.27   19.40
  -4   1 -10  306.97   18.10
  -4   1 -10  291.67   19.10
  -5  -1 -10    5.70    3.60
  -5   1 -10    9.30    3.60
  -6  -1 -10   85.99    8.60
  -6   1 -10   87.19    8.30
  -7  -1 -10   33.20    5.50
  -7   1 -10   18.00    4.60
  -8  -1 -10    9.70    4.80
  -8   1 -10   10.20    4.70
  -9  -1 -10   40.90    6.60
  -9   1 -10   40.10    6.40
 -10  -1 -10   19.60    5.90
 -10   1 -10   19.70    5.80
 -11  -1 -10    1.90    5.20
 -11   1 -10    3.60    5.40
 -12  -1 -10    3.40    5.60
 -12   1 -10    5.70    5.90
 -13  -1 -10   71.79   11.10
  16  -2 -10   50.99    7.30
  15  -2 -10   24.70    5.60
  15   2 -10   26.60    5.20
  14  -2 -10   85.69    8.80
  14  -2 -10   86.49   11.70
  14   2 -10   77.19    8.30
  13  -2 -10   86.29    8.20
  13  -2 -10   83.59   10.30
  13   2 -10   63.19    7.50
  12  -2 -10  210.98   15.90
  12  -2 -10  205.78   13.90
  12   2 -10  214.68   13.60
  11  -2 -10  184.58   14.40
  11  -2 -10  176.68   12.30
  11   2 -10  194.18   12.10
  10  -2 -10   71.19    8.70
  10  -2 -10   68.89    6.50
  10   2 -10   72.89    6.40
   9  -2 -10   61.59    5.60
   9  -2 -10   67.49    7.90
   9   2 -10   46.50    5.30
   8  -2 -10  129.69    9.00
   8  -2 -10  131.59   10.90
   8   2 -10  148.49    9.20
   7  -2 -10   19.00    4.50
   7  -2 -10   15.90    2.90
   7   2 -10   29.70    3.30
   6  -2 -10  192.08   13.00
   6  -2 -10  174.78   11.00
   5  -2 -10  500.75   28.20
   5  -2 -10  429.56   26.50
   5   2 -10  476.75   26.80
   5   2 -10  476.05   27.20
   4  -2 -10  353.76   22.50
   4   2 -10  372.26   21.70
   4   2 -10  385.16   21.40
   3  -2 -10  215.88   14.20
   3   2 -10  210.68   12.80
   3   2 -10  212.98   13.30
   2  -2 -10  147.19   10.60
   2   2 -10  141.29    9.70
   2   2 -10  147.39    9.30
   1   2 -10   38.40    4.70
   1   2 -10   36.90    4.00
   0  -2 -10  415.36   25.10
   0   2 -10  425.06   24.60
   0   2 -10  414.26   24.00
  -1   2 -10   65.69    6.20
  -1   2 -10   63.79    5.30
  -2   2 -10   72.09    5.70
  -2   2 -10   68.89    6.60
  -3  -2 -10  388.96   24.30
  -3   2 -10  411.06   24.20
  -3   2 -10  410.56   23.40
  -4  -2 -10  298.37   19.00
  -4   2 -10  305.37   18.80
  -4   2 -10  294.07   17.80
  -5  -2 -10  484.85   27.20
  -5   2 -10  406.36   26.60
  -6  -2 -10   42.80    6.10
  -6   2 -10   46.90    6.90
  -7  -2 -10   47.80    8.00
  -7   2 -10   70.89    8.00
  -8  -2 -10   76.39    9.40
  -8   2 -10   90.59    9.20
  -9  -2 -10  140.79   12.20
  -9   2 -10  133.69   11.90
 -10  -2 -10  157.28   12.70
 -10   2 -10  112.59   11.80
 -11  -2 -10   61.69   10.20
 -11   2 -10   86.89   10.60
 -12  -2 -10   70.09   10.80
 -12   2 -10   51.49    8.60
  15  -3 -10    5.90    5.30
  14  -3 -10   24.10    7.60
  14  -3 -10   24.00    5.70
  14   3 -10   14.10    4.50
  13  -3 -10    7.60    4.70
  13  -3 -10   13.90    6.40
  13   3 -10   11.20    4.10
  12  -3 -10   20.10    6.40
  12  -3 -10   20.90    4.90
  12   3 -10   25.90    4.20
  11  -3 -10   26.50    6.40
  11  -3 -10   21.90    4.60
  11   3 -10   24.50    4.00
  10  -3 -10  106.69   10.80
  10  -3 -10   92.39    8.40
  10   3 -10  110.59    8.10
   9  -3 -10  211.38   14.20
   9  -3 -10  253.17   16.50
   9   3 -10  219.38   14.10
   8  -3 -10  176.38   13.40
   8  -3 -10  145.79   11.30
   8   3 -10  200.78   11.40
   7   3 -10  120.39    8.50
   6  -3 -10  173.08   13.40
   6   3 -10  192.78   11.70
   5  -3 -10  232.08   14.60
   5   3 -10  181.28   12.60
   4   3 -10  157.68   10.20
   3  -3 -10  359.86   22.40
   3   3 -10  361.46   21.20
   2  -3 -10  800.32   49.10
   2   3 -10  885.41   48.20
   2   3 -10  883.41   48.40
   1  -3 -10  327.27   19.20
   1   3 -10  289.87   18.20
  -1   3  10  296.67   16.90
   1   3 -10  292.77   17.90
   0  -3 -10  146.99   11.40
   0   3 -10  159.68   10.20
   0   3 -10  164.78   10.60
   0   3  10  143.29    9.00
  -1  -3 -10  655.73   40.30
  -1   3 -10  686.23   39.70
   1   3  10  714.63   38.40
  -1   3 -10  715.93   39.40
  -2  -3 -10  311.37   18.50
  -2   3 -10  271.17   17.60
  -2   3 -10  273.97   17.10
   2   3  10  277.97   16.00
  -3  -3 -10  136.29   11.50
  -3   3 -10  163.48   10.60
   3   3  10  158.78    9.30
  -3   3 -10  162.98   11.30
  -4  -3 -10   75.09    8.00
   4   3  10   65.19    5.00
  -4   3 -10   59.89    7.20
  -4   3 -10   59.59    6.20
  -5  -3 -10  160.88   11.90
   5   3  10  145.19    9.20
  -5   3 -10  144.29   11.40
  -6  -3 -10   10.90    4.70
  -6   3 -10   22.40    5.00
   6   3  10   22.50    2.90
  -7  -3 -10   11.50    5.10
   7   3  10   11.90    2.80
  -7   3 -10   14.60    4.90
  -8  -3 -10    5.60    5.00
   8   3  10    7.60    2.90
  -8   3 -10    9.10    5.00
  -9  -3 -10   22.60    6.30
   9   3  10   25.10    3.50
  -9   3 -10   23.10    6.10
 -10  -3 -10    3.90    5.80
 -10   3 -10    3.80    5.50
 -11   3 -10    1.80    5.70
  14  -4 -10  109.99   14.10
  13  -4 -10   36.10    8.20
  13   4 -10   24.40    4.90
  12  -4 -10   48.90    8.70
  12   4 -10   60.99    7.10
  11  -4 -10   27.00    7.00
  11   4 -10   37.20    4.90
  10  -4 -10   75.39   10.70
  10   4 -10   76.89    7.50
   9  -4 -10  212.38   16.00
   9   4 -10  193.28   13.20
   8  -4 -10  108.79   10.90
   8   4 -10  110.69    8.60
   7  -4 -10   42.30    6.80
   7   4 -10   40.70    4.80
   6  -4 -10    4.70    4.30
   6   4 -10    3.10    2.90
   5  -4 -10   23.00    5.40
   5   4 -10   25.80    3.80
   4  -4 -10    7.90    4.20
   4   4 -10   10.10    3.00
   3  -4 -10   63.09    7.80
   3   4 -10   67.29    6.30
   2  -4 -10   49.60    7.50
   2   4 -10   55.69    5.80
  -2   4  10   58.69    4.00
   1  -4 -10  117.09   10.80
   1   4 -10  139.29    9.70
  -1   4  10  147.59    8.10
   0  -4 -10  125.19   10.90
   0   4 -10  144.49    9.90
   0   4  10  143.49    8.30
   0   4 -10  138.99    9.90
  -1  -4 -10  374.86   22.80
  -1   4 -10  361.06   22.00
  -1   4 -10  365.06   21.80
   1   4  10  355.06   20.40
  -2  -4 -10  359.66   21.80
  -2   4 -10  337.57   20.60
  -2   4 -10  334.77   20.80
   2   4  10  328.27   19.20
   3   4  10  165.38   10.00
  -3   4 -10  164.58   12.00
  -3   4 -10  169.48   11.60
  -4  -4 -10  112.29   10.30
  -4   4 -10  108.19    9.50
  -4   4 -10  110.09    9.00
   4   4  10  104.59    7.20
  -5  -4 -10   49.50    6.80
  -5   4 -10   37.70    5.90
   5   4  10   31.50    3.50
  -6  -4 -10  132.19   11.60
   6   4  10  117.69    8.10
  -6   4 -10  116.59   10.90
  -7  -4 -10  179.38   14.20
  -7   4 -10  172.88   13.80
   7   4  10  175.28   10.90
   8   4  10   49.70    4.50
  -8   4 -10   53.79    7.70
  -9   4 -10   18.60    6.10
   9   4  10    9.10    3.40
 -10   4 -10   24.00    6.90
  10   4  10   23.70    4.10
  12  -5 -10   11.80    7.20
  12   5 -10   10.10    4.40
  11  -5 -10   11.80    6.70
  11   5 -10   16.40    4.50
  10  -5 -10   57.59    9.00
  10   5 -10   64.79    7.50
   9  -5 -10   83.79   11.40
   9   5 -10   85.99    8.20
   8  -5 -10   36.20    7.10
   8   5 -10   24.50    4.70
   7  -5 -10  115.79   12.00
   7   5 -10  115.39    9.30
   6  -5 -10   56.99    9.00
   6   5 -10   39.60    5.20
   5  -5 -10  161.88   13.20
   5   5 -10  151.58   11.10
   4  -5 -10  195.68   14.30
   4   5 -10  163.08   12.20
   3  -5 -10  158.88   13.20
   3   5 -10  161.78   11.30
   2  -5 -10  111.29   11.30
   2   5 -10  151.68   10.10
   1  -5 -10  199.88   15.50
   1   5 -10  215.78   14.20
  -1   5  10  224.98   12.40
   0  -5 -10  368.96   22.50
   0   5  10  330.27   19.50
   0   5 -10  341.07   21.20
  -1  -5 -10  164.58   12.70
   1   5  10  144.99    9.30
  -1   5 -10  151.68   11.30
  -2  -5 -10  134.09   11.70
   2   5  10  137.79    8.70
  -2   5 -10  147.49   10.80
  -3  -5 -10   84.39    9.90
  -3   5 -10  110.59    9.50
   3   5  10  104.19    7.00
  -3   5 -10  108.89    9.30
  -4  -5 -10    8.90    4.80
   4   5  10    4.90    2.50
  -4   5 -10    2.60    3.90
  -4   5 -10    6.80    4.40
  -5  -5 -10  113.09   11.10
  -5   5 -10  110.39   10.60
   5   5  10  112.09    7.70
  -5   5 -10  115.29   10.00
   6   5  10    4.30    2.90
  -6   5 -10    8.20    5.00
   7   5  10   50.29    4.60
  -7   5 -10   51.89    7.70
  -8   5 -10    5.50    5.70
   8   5  10    0.90    3.20
  -9   5 -10    4.60    6.00
  10   6 -10   18.50    5.90
   9  -6 -10   66.19    9.60
   9   6 -10   44.10    6.30
   8  -6 -10   60.89    9.30
   8   6 -10   77.89    8.50
   7  -6 -10   24.10    7.20
   7   6 -10   43.60    5.60
   6  -6 -10   22.40    6.90
   6   6 -10   25.10    4.70
   5  -6 -10  106.49   11.50
   5   6 -10   91.69    8.90
   4  -6 -10    1.20    5.20
   4   6 -10    2.70    3.80
   3  -6 -10   35.20    6.80
   3   6 -10   31.90    5.20
   2  -6 -10   11.70    5.60
   2   6 -10    2.90    3.60
   1  -6 -10    9.20    5.30
   1   6 -10    6.50    4.00
   0  -6 -10   12.50    5.50
   0   6 -10   11.50    4.20
  -1  -6 -10  153.08   13.00
   1   6  10  139.99    9.20
  -1   6 -10  152.08   11.70
  -2  -6 -10   35.80    6.70
   2   6  10   31.30    3.50
  -2   6 -10   37.10    6.00
  -3   6 -10   32.00    5.70
   3   6  10   28.90    3.40
   4   6  10  113.79    7.80
  -4   6 -10  110.69   10.50
   5   6  10   66.39    6.30
  -5   6 -10   80.89    9.40
  -6   6 -10   54.59    8.00
  -6   6 -10   56.89    7.40
   6   6  10   47.70    4.80
  -7   6 -10   43.30    7.80
   6  -7 -10   86.49   12.10
   5  -7 -10   69.89   11.10
   5   7 -10   69.49    8.00
   4  -7 -10  152.68   14.60
   4   7 -10  147.59   12.10
   3  -7 -10   42.70    8.00
   3   7 -10   43.70    6.30
   2  -7 -10   89.29   11.30
   2   7 -10   99.19    9.60
   1  -7 -10   39.90    7.50
   1   7 -10   49.70    6.60
   0  -7 -10   68.49    9.80
   0   7 -10   67.79    8.70
  -1   7 -10   65.39    7.90
   2   7  10   75.99    6.40
   3   7  10   10.30    3.20
   4   7  10   51.59    5.20
  15   0 -11    2.90    4.30
  14   0 -11   33.60    5.10
  13   0 -11    0.70    3.50
  12   0 -11   13.70    3.50
  11   0 -11   10.90    3.20
  10   0 -11  123.09   11.60
  10   0 -11  110.49    8.20
   9   0 -11   32.30    3.50
   9   0 -11   26.80    4.70
   8   0 -11   82.19    6.00
   8   0 -11   80.79    7.70
   7   0 -11  124.69    7.90
   7   0 -11  119.19    9.40
   6   0 -11  117.49    7.60
   6   0 -11  121.19    9.10
   5   0 -11  134.29    8.30
   5   0 -11  135.39    9.80
   4   0 -11   77.99    5.20
   4   0 -11   74.09    7.10
   3   0 -11  548.75   31.80
   3   0 -11  539.85   30.50
   2   0 -11  136.19    8.40
   2   0 -11  141.59   10.00
   1   0 -11  996.90   55.49
   1   0 -11 1006.20   56.69
   0   0 -11  426.16   25.40
  -1   0 -11   47.20    5.80
  -2   0 -11  356.76   21.80
  -3   0 -11  155.48   11.30
  -4   0 -11  256.27   16.70
  -5   0 -11   31.10    5.30
  -6   0 -11  445.26   27.20
  -7   0 -11   23.90    5.50
  -8   0 -11   12.80    5.10
  -9   0 -11   29.60    6.30
 -10   0 -11   47.30    7.60
 -11   0 -11    4.10    5.70
 -12   0 -11    1.50    5.90
  15  -1 -11   27.50    5.50
  15   1 -11   18.60    5.00
  14  -1 -11   98.49    9.20
  14   1 -11   96.09    8.80
  13  -1 -11   59.49    7.40
  13   1 -11   75.09    7.30
  12  -1 -11  231.38   16.40
  12  -1 -11  216.48   14.30
  12   1 -11  223.38   14.20
  11  -1 -11  119.39    8.60
  11  -1 -11  116.89   10.50
  11   1 -11  100.39    8.20
  10  -1 -11  196.88   13.40
  10  -1 -11  194.58   11.50
  10   1 -11  143.59   11.10
   9  -1 -11  227.58   14.60
   9  -1 -11  231.58   16.20
   9   1 -11  266.27   14.70
   8  -1 -11  112.99    9.80
   8  -1 -11  119.39    7.90
   8   1 -11  116.39    7.90
   7  -1 -11  509.75   32.30
   7  -1 -11  536.15   30.80
   7   1 -11  563.44   30.90
   7   1 -11  579.44   32.00
   6  -1 -11  160.68    9.10
   6  -1 -11  169.28   11.20
   6   1 -11  128.69    9.10
   6   1 -11  129.29   10.10
   5  -1 -11  179.78   11.10
   5  -1 -11  172.18   12.70
   5   1 -11  196.78   11.40
   5   1 -11  203.38   12.50
   4  -1 -11  214.58   11.20
   4  -1 -11  207.28   12.90
   4   1 -11  164.48   11.10
   4   1 -11  157.58   12.10
   3  -1 -11  417.96   24.10
   3   1 -11  388.36   22.60
   3   1 -11  386.26   23.50
   2  -1 -11   22.00    4.20
   2   1 -11   23.30    2.70
   2   1 -11   23.30    3.70
   1  -1 -11  122.69    9.80
   1   1 -11  138.19    9.60
   1   1 -11  133.39    8.40
   0  -1 -11   55.69    6.40
   0   1 -11   60.19    4.80
   0   1 -11   64.89    6.30
  -1  -1 -11   41.60    5.70
  -1   1 -11   38.80    5.40
  -1   1 -11   40.30    4.00
  -2  -1 -11   26.60    4.70
  -2   1 -11   31.20    3.60
  -2   1 -11   34.90    5.40
  -3  -1 -11   48.50    6.50
  -3   1 -11   50.09    6.30
  -4  -1 -11  114.69    9.90
  -4   1 -11  126.29    9.70
  -5  -1 -11  182.98   13.20
  -5   1 -11  184.98   13.10
  -6  -1 -11   61.99    8.10
  -6   1 -11   68.09    7.70
  -7  -1 -11   77.19    8.80
  -7   1 -11   60.99    8.20
  -8  -1 -11   62.69    9.00
  -8   1 -11   62.69    8.60
  -9  -1 -11   43.70    7.30
  -9   1 -11   46.90    7.10
 -10  -1 -11   97.59   11.40
 -10   1 -11   95.79   10.80
 -11  -1 -11   77.99   11.00
 -11   1 -11   77.29   10.70
 -12  -1 -11  217.68   17.60
  15  -2 -11   55.29    7.30
  15   2 -11   56.69    6.70
  14  -2 -11   24.00    5.40
  14  -2 -11   25.70    7.10
  14   2 -11   31.30    5.10
  13  -2 -11   59.49    6.70
  13  -2 -11   62.19    8.80
  13   2 -11   58.39    7.10
  12  -2 -11    5.60    3.80
  12  -2 -11    2.50    5.20
  12   2 -11    3.20    3.30
  11  -2 -11    1.60    3.40
  11  -2 -11    2.30    4.60
  11   2 -11    0.60    2.90
  10  -2 -11   54.19    8.60
  10  -2 -11   53.49    6.10
  10   2 -11   56.89    5.80
   9  -2 -11   26.50    3.90
   9  -2 -11   24.00    5.20
   9   2 -11   30.70    3.90
   8  -2 -11   87.19    6.60
   8  -2 -11   84.89    8.80
   8   2 -11   74.99    6.50
   7  -2 -11   90.29    7.70
   7  -2 -11   91.19    9.40
   7   2 -11  121.99    7.50
   6  -2 -11  225.38   14.00
   6   2 -11  166.78   11.80
   5  -2 -11  544.75   34.60
   5   2 -11  594.94   33.30
   5   2 -11  623.34   35.00
   4   2 -11   21.80    3.50
   4   2 -11   25.00    3.20
   3  -2 -11  162.98   12.40
   3   2 -11  178.78   11.00
   3   2 -11  187.98   11.70
   2  -2 -11  578.14   31.90
   2   2 -11  502.85   30.40
   2   2 -11  526.15   31.00
   1  -2 -11  471.25   25.90
   1   2 -11  404.06   24.30
   1   2 -11  396.26   24.90
   0  -2 -11   14.40    3.90
   0   2 -11    6.90    2.40
   0   2 -11   12.50    3.30
  -1  -2 -11  358.16   22.50
  -1   2 -11  377.96   22.10
  -1   2 -11  357.76   21.20
  -2  -2 -11  809.02   49.80
  -2   2 -11  902.61   49.60
  -2   2 -11  895.01   48.90
  -3  -2 -11  149.09   10.60
  -3   2 -11  116.99    9.80
  -3   2 -11  117.89    8.70
  -4  -2 -11  149.69   12.80
  -4   2 -11  195.18   12.70
  -4   2 -11  188.98   11.60
  -5  -2 -11  300.17   17.90
  -5   2 -11  240.38   17.10
  -5   2 -11  244.48   15.90
  -6  -2 -11   24.80    5.60
  -6   2 -11   15.20    4.90
  -7   2 -11   27.20    5.80
  -8  -2 -11   49.40    7.60
  -8   2 -11   60.79    8.70
  -9  -2 -11   24.50    6.50
  -9   2 -11   17.30    5.90
 -10  -2 -11   18.40    6.40
 -10   2 -11   18.90    6.30
 -11  -2 -11    9.20    6.30
 -11   2 -11    9.00    6.20
 -12  -2 -11   13.40    6.90
  15  -3 -11   25.10    8.20
  15  -3 -11   18.10    6.00
  14  -3 -11   55.29    9.30
  14  -3 -11   48.60    7.10
  14   3 -11   58.09    6.30
  13  -3 -11   78.29   11.40
  13  -3 -11   59.69    7.30
  13   3 -11   66.69    7.70
  12  -3 -11   99.19   11.60
  12  -3 -11   98.19    9.10
  12   3 -11   77.29    8.00
  11  -3 -11  185.58   13.20
  11  -3 -11  219.48   15.90
  11   3 -11  173.68   12.60
  10  -3 -11   81.19   10.80
  10   3 -11   98.69    7.80
   9  -3 -11  206.18   16.80
   9   3 -11  258.97   14.80
   8  -3 -11  343.57   22.40
   8   3 -11  345.07   20.40
   7  -3 -11  160.48   13.70
   7   3 -11  204.48   12.00
   6   3 -11   33.80    4.10
   5  -3 -11  213.08   13.70
   5   3 -11  153.88   11.50
   4  -3 -11  508.35   30.90
   4   3 -11  518.85   29.50
   3  -3 -11   25.00    4.80
   2  -3 -11  199.58   15.20
   2   3 -11  237.28   14.30
   2   3 -11  233.48   14.00
   1  -3 -11   10.90    4.10
   1   3 -11   14.50    3.40
   1   3 -11   13.60    3.00
   0  -3 -11   29.90    5.20
   0   3 -11   35.10    4.80
   0   3 -11   37.10    4.30
  -1  -3 -11  212.78   14.70
  -1   3 -11  205.38   13.10
  -1   3 -11  203.58   13.70
  -2  -3 -11    9.00    4.40
  -2   3 -11   10.40    3.60
  -2   3 -11    6.40    2.80
  -3  -3 -11   67.49    7.80
   3   3  11   47.80    4.30
  -3   3 -11   41.10    4.90
  -3   3 -11   41.30    6.80
  -4  -3 -11  123.49   11.20
  -4   3 -11  133.69    9.70
  -4   3 -11  131.29   11.00
   4   3  11  146.29    8.40
  -5  -3 -11   80.29    8.80
  -5   3 -11   55.69    6.60
   5   3  11   56.69    5.20
  -5   3 -11   63.79    8.20
  -6  -3 -11  130.09   11.90
  -6   3 -11  145.59   11.80
  -7  -3 -11  155.08   13.70
  -7   3 -11  183.18   13.70
  -8  -3 -11  101.09   11.00
  -8   3 -11   76.49   10.30
  -9  -3 -11   28.40    7.00
  -9   3 -11   25.00    6.50
 -10  -3 -11   54.79    8.90
 -10   3 -11   62.39    8.80
  13  -4 -11   81.09   12.30
  13   4 -11   67.39    8.50
  12  -4 -11   32.20    8.00
  12   4 -11   31.00    5.10
  11  -4 -11   13.50    6.60
  11   4 -11   11.40    4.00
  10  -4 -11   12.40    6.00
  10   4 -11   14.30    4.00
   9  -4 -11    9.70    5.80
   9   4 -11    5.80    3.50
   8  -4 -11   48.10    7.50
   8   4 -11   56.39    6.40
   7  -4 -11  158.18   13.40
   7   4 -11  163.18   11.20
   6  -4 -11  175.08   13.00
   6   4 -11  128.59   10.40
   5  -4 -11  173.08   14.00
   5   4 -11  178.98   11.80
   4  -4 -11   66.99    8.70
   4   4 -11   62.39    6.40
   3  -4 -11   99.49   10.10
   3   4 -11  108.89    8.40
   2   4 -11   40.20    4.70
   1   4 -11  147.39   10.50
  -1   4  11  146.19    8.80
   0  -4 -11  338.37   21.90
   0   4 -11  346.17   20.50
   0   4  11  333.37   19.10
  -1  -4 -11  251.07   16.90
  -1   4 -11  245.28   15.80
  -1   4 -11  246.88   15.60
   1   4  11  233.48   14.00
  -2  -4 -11  343.87   21.70
  -2   4 -11  332.97   20.20
   2   4  11  318.47   18.70
  -2   4 -11  325.77   20.60
  -3  -4 -11  155.08   12.70
  -3   4 -11  162.98   11.30
  -3   4 -11  150.58   11.80
   3   4  11  144.69    9.40
  -4  -4 -11   72.99    9.70
   4   4  11   68.29    5.70
  -4   4 -11   78.29    8.60
  -4   4 -11   71.89    7.60
  -5  -4 -11   37.00    6.70
  -5   4 -11   31.40    5.10
  -5   4 -11   31.80    5.90
   5   4  11   22.80    3.40
  -6  -4 -11  149.49   12.90
   6   4  11  126.09    9.00
  -6   4 -11  135.09   12.00
  -7  -4 -11   17.30    6.10
   7   4  11    8.30    3.20
  -7   4 -11    9.50    5.50
  -8  -4 -11    3.20    5.70
   8   4  11    6.80    3.40
  -8   4 -11    4.80    5.50
  -9   4 -11   31.40    7.10
   9   4  11   40.00    4.50
  11  -5 -11   82.29   12.20
  11   5 -11   62.89    8.30
  10  -5 -11   52.39    9.10
  10   5 -11   54.19    6.30
   9  -5 -11  110.59   12.30
   9   5 -11   94.39    8.90
   8  -5 -11   65.59   10.20
   8   5 -11   40.70    5.80
   7  -5 -11  146.89   13.70
   7   5 -11  144.79   11.10
   6  -5 -11   86.19   10.80
   6   5 -11   99.69    8.60
   5  -5 -11  183.08   15.40
   5   5 -11  212.68   13.50
   4  -5 -11   46.40    7.30
   4   5 -11   35.30    5.20
   3  -5 -11   39.40    7.00
   3   5 -11   30.70    4.70
   2  -5 -11   12.90    5.30
   2   5 -11   16.40    4.10
   1  -5 -11    2.80    4.90
   1   5 -11    6.20    3.60
   0  -5 -11   77.69    9.80
   0   5 -11   92.99    8.20
   0   5  11   84.39    6.00
  -1  -5 -11   41.90    6.80
  -1   5 -11   29.90    5.20
   1   5  11   40.60    3.50
  -2  -5 -11   59.69    8.60
  -2   5 -11   53.99    6.40
   2   5  11   42.70    4.10
  -3  -5 -11   79.49    9.80
   3   5  11   65.79    5.80
  -3   5 -11   63.39    7.90
  -4  -5 -11   16.80    5.80
  -4   5 -11   24.50    5.00
   4   5  11   26.30    3.30
  -4   5 -11   26.40    5.60
  -5  -5 -11   79.69   10.50
  -5   5 -11   95.79    9.60
   5   5  11   83.99    7.00
  -5   5 -11  101.79   10.50
   6   5  11   31.90    3.80
  -6   5 -11   26.50    5.70
  -6   5 -11   32.20    6.50
   7   5  11   18.80    3.70
  -7   5 -11   24.20    5.60
  -7   5 -11   23.70    6.40
  -8   5 -11   50.79    8.20
   8  -6 -11   34.70    8.30
   8   6 -11   51.59    6.20
   7  -6 -11   17.40    6.90
   7   6 -11    9.60    4.50
   6  -6 -11   56.29    8.90
   6   6 -11   62.99    8.10
   5  -6 -11   62.79    9.10
   5   6 -11   58.99    6.70
   4  -6 -11   72.89   10.30
   4   6 -11   71.69    8.20
   3  -6 -11   19.90    6.30
   3   6 -11    7.40    4.20
   2  -6 -11  160.88   13.80
   2   6 -11  137.39   11.40
   1  -6 -11   87.79   11.30
   1   6 -11  117.29    9.80
   0  -6 -11   60.09    8.50
   0   6 -11   67.09    8.10
  -1  -6 -11  110.49   11.80
   1   6  11  102.09    7.50
  -1   6 -11  116.19   10.20
  -2  -6 -11   97.89   11.30
   2   6  11   91.19    7.00
  -2   6 -11   95.99    9.70
  -3  -6 -11  142.79   13.30
  -3   6 -11  116.39   11.00
   3   6  11  112.59    8.40
   4   6  11   21.80    3.60
  -4   6 -11   30.60    6.00
   5   6  11   27.50    4.00
  -5   6 -11   40.50    6.50
  -7   6 -11   27.40    8.90
   4  -7 -11   71.59   11.50
   3  -7 -11   14.50    6.80
   2  -7 -11    5.90    6.10
   1  -7 -11   24.40    7.00
   0  -7 -11   22.20    7.00
   3   7  11   10.10    4.30
  15   0 -12    8.60    4.60
  14   0 -12   35.20    5.40
  13   0 -12   44.60    5.50
  12   0 -12   55.49    6.30
  11   0 -12  205.58   13.10
  10   0 -12  314.17   18.60
   9   0 -12   58.69    7.40
   9   0 -12   57.59    5.40
   8   0 -12  179.78   11.20
   8   0 -12  180.88   12.90
   7   0 -12    2.10    3.20
   7   0 -12    4.40    2.00
   6   0 -12  403.16   24.50
   6   0 -12  409.36   23.10
   5   0 -12  418.36   25.40
   5   0 -12  428.26   24.00
   4   0 -12  470.95   27.30
   4   0 -12  441.96   25.70
   3   0 -12  257.97   16.90
   3   0 -12  268.47   16.30
   2   0 -12   25.10    4.40
   1   0 -12    8.00    3.30
   0   0 -12  301.27   19.00
  -1   0 -12   79.99    7.70
  -2   0 -12   12.60    4.00
  -3   0 -12   29.70    5.10
  -4   0 -12   12.40    4.20
  -5   0 -12   52.29    7.40
  -6   0 -12   84.99    9.40
  -7   0 -12    2.10    4.60
  -8   0 -12   28.40    6.20
  -9   0 -12    1.90    5.10
 -10   0 -12   10.10    5.90
 -11   0 -12    1.30    6.00
  15  -1 -12   73.49    9.10
  15   1 -12   72.39    8.60
  14  -1 -12   40.90    5.80
  14   1 -12   33.90    5.30
  13  -1 -12   43.30    5.70
  13   1 -12   51.69    5.60
  12  -1 -12   53.59    6.30
  12   1 -12   43.40    5.10
  11  -1 -12   56.69    6.30
  11  -1 -12   56.29    8.80
  11   1 -12   57.39    6.00
  10  -1 -12  102.79   10.10
  10  -1 -12   99.59    7.90
  10   1 -12  105.09    7.70
   9  -1 -12    1.20    2.60
   9  -1 -12    0.00    3.90
   9   1 -12    2.00    2.40
   8  -1 -12    7.30    4.00
   8  -1 -12    8.40    2.60
   8   1 -12    6.40    2.50
   7  -1 -12   50.79    7.00
   7  -1 -12   50.69    4.60
   7   1 -12   41.70    4.50
   7   1 -12   46.30    5.90
   6  -1 -12   89.79    8.60
   6   1 -12   89.09    6.40
   6   1 -12   88.69    7.80
   5  -1 -12   77.99    7.90
   5   1 -12   82.29    7.40
   5   1 -12   83.79    6.00
   4  -1 -12   50.79    6.80
   4   1 -12   59.99    4.80
   4   1 -12   59.29    6.30
   3  -1 -12  113.19   10.10
   3   1 -12  135.49    8.40
   3   1 -12  140.69    9.80
   2  -1 -12    6.80    3.60
   2   1 -12   13.40    2.30
   2   1 -12   13.90    3.50
   1  -1 -12  567.74   31.10
   1   1 -12  485.65   29.50
   1   1 -12  517.85   30.80
   0  -1 -12  567.54   31.50
   0   1 -12  496.85   30.00
   0   1 -12  523.75   31.10
  -1  -1 -12  362.56   24.80
  -1   1 -12  459.95   25.00
  -2  -1 -12  400.96   24.90
  -2   1 -12  410.26   24.60
  -3  -1 -12  196.48   14.20
  -3   1 -12  211.38   14.20
  -4  -1 -12  122.99   10.60
  -4   1 -12  126.69   10.40
  -5  -1 -12  213.58   15.80
  -5   1 -12  234.78   15.60
  -6  -1 -12  411.36   24.70
  -6   1 -12  364.86   24.30
  -7  -1 -12  107.59   11.10
  -7   1 -12  126.79   11.10
  -8  -1 -12   33.20    6.60
  -8   1 -12   25.00    6.10
  -9  -1 -12   32.40    7.00
  -9   1 -12   49.20    7.60
 -10  -1 -12   23.30    6.80
 -10   1 -12   21.50    6.50
 -11  -1 -12   38.80    8.00
  15  -2 -12   18.60    5.60
  14  -2 -12   30.70    5.80
  14   2 -12   29.20    5.20
  13  -2 -12  100.89   11.90
  13  -2 -12  102.09    9.30
  13   2 -12   89.79    8.60
  12  -2 -12   52.59    8.20
  12  -2 -12   50.09    6.10
  12   2 -12   63.79    6.80
  11  -2 -12   94.69   10.50
  11  -2 -12   85.99    7.80
  11   2 -12   65.29    7.10
  10  -2 -12   60.19    9.10
  10  -2 -12   52.69    6.30
  10   2 -12   58.69    6.10
   9  -2 -12  219.08   15.00
   9   2 -12  179.08   12.40
   8  -2 -12  200.58   15.40
   8   2 -12  228.68   13.50
   7  -2 -12  229.48   15.20
   7   2 -12  190.68   12.90
   6  -2 -12  147.29   12.40
   6   2 -12  172.98   10.50
   5  -2 -12  354.16   23.30
   5   2 -12  387.16   21.70
   4   2 -12   92.39    7.70
   4   2 -12   95.99    7.00
   3   2 -12  140.69    8.90
   3   2 -12  127.99    9.70
   2   2 -12   55.39    6.30
   2   2 -12   56.79    5.20
   1  -2 -12  451.35   26.60
   1   2 -12  407.26   24.80
   1   2 -12  438.56   25.80
   0  -2 -12  312.57   20.50
   0   2 -12  318.77   18.80
   0   2 -12  327.77   19.80
  -1   2 -12   29.60    4.70
  -1   2 -12   30.50    3.70
  -2  -2 -12   21.70    4.80
  -2   2 -12   15.20    4.10
  -2   2 -12   13.10    2.90
  -3  -2 -12   16.50    4.90
  -3   2 -12   21.50    3.40
  -3   2 -12   18.90    4.40
  -4  -2 -12    7.90    4.50
  -4   2 -12    5.60    4.10
  -5  -2 -12   26.20    5.90
  -5   2 -12   18.60    5.10
  -6  -2 -12   19.90    5.70
  -6   2 -12   25.40    5.70
  -7  -2 -12   36.40    6.90
  -7   2 -12   55.59    7.40
  -8  -2 -12   89.99   10.70
  -8   2 -12   79.29   10.10
  -9  -2 -12   12.70    6.30
  -9   2 -12   13.70    6.00
 -10  -2 -12    8.30    6.30
 -10   2 -12    5.50    5.90
 -11  -2 -12   47.80    8.40
  15  -3 -12   38.70    8.80
  14  -3 -12   34.70    8.50
  14  -3 -12   39.40   10.10
  13  -3 -12  104.59   12.90
  13   3 -12  107.79    9.50
  12  -3 -12   55.39    9.10
  12   3 -12   55.59    7.00
  11  -3 -12   16.40    6.40
  11   3 -12   15.70    3.90
  10  -3 -12   53.29    8.00
  10   3 -12   54.89    6.40
   9  -3 -12    6.10    5.00
   9   3 -12    2.70    3.10
   8  -3 -12   24.70    6.00
   8   3 -12   25.60    4.00
   7  -3 -12   53.99    8.60
   7   3 -12   55.59    6.00
   6  -3 -12   13.40    4.90
   6   3 -12    4.80    2.90
   5  -3 -12  159.38   12.30
   5   3 -12  131.79    9.90
   4  -3 -12  204.78   15.20
   4   3 -12  219.08   13.40
   3  -3 -12   75.89    8.80
   3   3 -12   97.49    7.10
   2  -3 -12  245.18   15.60
   2   3 -12  199.38   13.50
   2   3 -12  207.48   14.70
   1  -3 -12   90.99    9.50
   1   3 -12   99.59    7.60
   1   3 -12  100.29    8.30
   0  -3 -12  148.99   12.60
   0   3 -12  173.28   11.80
   0   3 -12  170.38   11.00
  -1  -3 -12   78.89    8.60
  -1   3 -12   59.69    7.10
  -1   3 -12   57.69    6.20
  -2  -3 -12  463.75   29.80
  -2   3 -12  496.05   28.30
  -2   3 -12  497.15   29.10
  -3   3 -12  121.99    9.10
  -3   3 -12  116.99   10.20
  -4  -3 -12  373.66   24.70
  -4   3 -12  398.56   23.30
  -4   3 -12  391.56   24.20
  -5  -3 -12  209.98   16.40
  -5   3 -12  228.78   14.60
  -5   3 -12  232.28   16.00
  -6  -3 -12  200.58   16.40
  -6   3 -12  241.58   15.50
  -6   3 -12  231.88   16.40
  -7  -3 -12  108.79   11.20
  -7   3 -12   76.89   10.40
  -8  -3 -12   90.19   11.20
  -8   3 -12   64.39   10.20
  -9  -3 -12   58.59    9.30
  -9   3 -12   82.29   10.90
 -10  -3 -12   16.90    7.30
  12  -4 -12   21.20    7.40
  12   4 -12   13.40    4.50
  11  -4 -12   60.39    9.60
  11   4 -12   75.79    7.80
  10  -4 -12  109.39   12.60
  10   4 -12  109.39    9.30
   9  -4 -12  110.99   12.30
   9   4 -12  108.29    9.10
   8  -4 -12  137.79   12.50
   8   4 -12  105.99    9.30
   7  -4 -12  134.09   13.00
   7   4 -12  151.38   10.60
   6  -4 -12   99.09   10.50
   6   4 -12   71.99    7.50
   5  -4 -12   73.69    9.70
   5   4 -12   73.09    7.20
   4  -4 -12  228.98   16.00
   4   4 -12  201.28   13.90
   3  -4 -12   92.99   10.70
   3   4 -12  129.39    9.00
   2  -4 -12   82.19    9.20
   2   4 -12   65.49    7.00
   1  -4 -12   90.69    9.60
   1   4 -12   78.69    7.70
   0  -4 -12   82.99    9.90
   0   4 -12  105.49    8.30
  -1  -4 -12   43.50    6.90
  -1   4 -12   45.10    5.40
  -1   4 -12   52.49    6.90
   1   4  12   48.30    4.50
  -2  -4 -12   84.69    9.80
  -2   4 -12   65.89    8.10
   2   4  12   66.49    5.50
  -2   4 -12   67.89    7.40
  -3  -4 -12   42.30    7.10
  -3   4 -12   42.60    5.50
  -3   4 -12   43.70    6.30
   3   4  12   50.69    4.00
  -4  -4 -12   -0.50    5.10
  -4   4 -12    2.30    4.60
  -4   4 -12    1.50    3.50
   4   4  12    3.60    2.70
  -5  -4 -12   10.60    5.80
   5   4  12    9.30    2.90
  -5   4 -12    7.90    4.10
  -5   4 -12    9.50    5.20
  -6  -4 -12   84.49   11.20
  -6   4 -12   75.49    8.30
  -6   4 -12   72.59   10.00
   6   4  12   69.79    6.50
  -7  -4 -12   14.20    6.60
  -7   4 -12   26.20    5.30
   7   4  12   27.20    3.80
  -7   4 -12   25.40    6.50
  -8  -4 -12    5.20    6.30
  -8   4 -12   12.70    6.40
  10  -5 -12   16.00    7.20
  10   5 -12   17.50    4.70
   9  -5 -12    2.80    6.20
   9   5 -12    0.30    3.90
   8  -5 -12    1.80    6.10
   8   5 -12    5.50    4.00
   7  -5 -12   -2.50    5.40
   7   5 -12   -2.30    3.60
   6  -5 -12   14.90    6.20
   6   5 -12   18.50    4.40
   5  -5 -12   29.40    6.70
   5   5 -12   25.60    4.70
   4  -5 -12  194.78   15.60
   4   5 -12  182.48   13.10
   3  -5 -12   94.39   11.00
   3   5 -12   96.89    8.90
   2  -5 -12   80.29   10.20
   2   5 -12   71.09    7.90
   1  -5 -12   61.39    9.40
   1   5 -12   48.30    6.10
   0  -5 -12   26.30    6.60
   0   5 -12   20.70    4.70
   0   5  12   21.30    3.30
  -1  -5 -12   68.89   10.30
   1   5  12   99.39    6.60
  -1   5 -12  104.09    8.90
  -2  -5 -12  118.89   12.60
   2   5  12  151.38    9.20
  -2   5 -12  163.28   11.50
  -3  -5 -12  540.95   32.40
  -3   5 -12  532.65   31.00
   3   5  12  481.85   29.10
  -4  -5 -12  123.09   12.10
   4   5  12  113.29    8.20
  -4   5 -12  114.49   11.50
  -4   5 -12  122.19   10.60
  -5  -5 -12   87.39   11.00
  -5   5 -12   71.99    8.90
  -5   5 -12   73.39   10.00
   5   5  12   63.69    5.60
  -6   5 -12   65.89    7.70
  -6   5 -12   73.59   10.30
   6   5  12   60.49    5.50
  -7   5 -12  101.69   11.90
  -7   5 -12   95.69   10.40
   7  -6 -12  117.39   14.50
   7   6 -12  114.59   12.30
   6  -6 -12   90.39   12.40
   6   6 -12   97.89    9.70
   5  -6 -12    6.50    6.20
   5   6 -12    1.20    4.20
   4  -6 -12   45.60    8.10
   4   6 -12   41.30    6.00
   3  -6 -12   49.60    8.30
   3   6 -12   46.80    6.40
   2  -6 -12  173.98   15.30
   2   6 -12  170.58   12.90
   1  -6 -12   23.80    6.90
   1   6 -12   21.30    5.00
   0  -6 -12   26.40    7.00
   0   6 -12   23.50    5.20
  -1  -6 -12   -0.30    5.60
  -1   6 -12   -2.20    4.20
  -2  -6 -12    0.60    5.90
  -2   6 -12    1.00    4.40
   2   6  12    1.20    2.90
  -3  -6 -12   71.99   11.10
   3   6  12   62.59    5.40
  -3   6 -12   67.69    7.90
   4   6  12   21.50    3.70
   0  -7 -12   17.00    8.80
  15   0 -13   34.50    7.60
  14   0 -13  101.49    9.40
  13   0 -13   22.70    4.60
  12   0 -13  173.28   11.80
  11   0 -13   81.79    7.30
  10   0 -13   21.00    3.60
   9   0 -13  110.59    8.20
   9   0 -13  123.99   10.50
   8   0 -13   19.50    4.60
   8   0 -13   17.90    3.00
   7   0 -13   48.60    6.90
   7   0 -13   48.30    4.70
   6   0 -13    0.60    3.20
   6   0 -13    0.10    1.90
   5   0 -13    0.00    3.30
   4   0 -13   80.89    8.10
   3   0 -13    2.70    3.40
   2   0 -13  161.58   12.00
   1   0 -13   -1.70    3.20
   0   0 -13   11.30    3.90
  -1   0 -13    5.70    3.90
  -2   0 -13  195.58   14.00
  -3   0 -13  543.95   32.60
  -4   0 -13  190.98   14.10
  -5   0 -13   29.90    5.80
  -6   0 -13  233.48   16.50
  -7   0 -13   57.49    9.20
  -8   0 -13   82.79   10.50
  -9   0 -13   20.00    6.70
 -10   0 -13   64.79   13.70
  15  -1 -13   10.20    5.90
  14  -1 -13    3.70    4.40
  14   1 -13    4.70    4.10
  13  -1 -13   11.40    4.30
  13   1 -13   15.10    4.20
  12  -1 -13   81.59    7.60
  12   1 -13   65.99    7.20
  11  -1 -13   55.99    8.90
  11  -1 -13   53.39    6.30
  11   1 -13   42.40    4.90
  10  -1 -13  178.38   11.50
  10  -1 -13  178.58   13.50
  10   1 -13  158.38   11.20
   9  -1 -13  123.99    9.50
   9  -1 -13  127.59   11.80
   9   1 -13  164.98    9.60
   8  -1 -13  235.48   15.90
   8   1 -13  212.28   13.60
   7  -1 -13  279.67   19.40
   7   1 -13  312.57   17.50
   6   1 -13   88.49    6.70
   6   1 -13   96.29    8.40
   5  -1 -13  193.28   14.40
   5   1 -13  213.78   14.00
   5   1 -13  206.68   12.50
   4  -1 -13  198.18   13.80
   4   1 -13  181.08   11.50
   4   1 -13  189.98   13.10
   3  -1 -13  561.04   32.00
   3   1 -13  513.05   30.20
   3   1 -13  528.05   31.50
   2  -1 -13  107.49   10.50
   2   1 -13  157.88   10.50
   1  -1 -13  259.67   18.20
   1   1 -13  298.07   18.10
   0  -1 -13  220.98   14.40
   0   1 -13  181.58   13.80
  -1  -1 -13  378.16   22.70
  -1   1 -13  339.47   22.30
  -2  -1 -13   85.79    9.30
  -2   1 -13  106.79    9.20
  -3  -1 -13   -1.00    4.00
  -3   1 -13    3.80    4.00
  -4  -1 -13  104.79   10.20
  -4   1 -13   95.79    9.80
  -5  -1 -13   33.50    6.30
  -5   1 -13   32.90    6.00
  -6  -1 -13   19.80    5.80
  -6   1 -13   21.60    5.50
  -7  -1 -13   17.10    5.90
  -7   1 -13   21.40    5.80
  -8  -1 -13    1.10    5.30
  -8   1 -13    5.00    5.30
  -9  -1 -13   19.70    6.70
  -9   1 -13   14.60    6.40
 -10  -1 -13    5.60    6.60
  14  -2 -13   21.50    5.50
  13  -2 -13   22.80    7.20
  13  -2 -13   17.10    5.40
  13   2 -13   15.50    4.30
  12  -2 -13  104.49   11.90
  12   2 -13   96.19    8.60
  11  -2 -13  110.79   11.80
  11   2 -13  120.29    9.10
  10  -2 -13   57.59    9.00
  10   2 -13   52.29    6.20
   9  -2 -13  138.89   12.20
   9   2 -13  127.29    9.30
   8  -2 -13   60.99    8.90
   8   2 -13   41.70    5.50
   7  -2 -13   52.49    8.40
   7   2 -13   63.89    5.80
   6  -2 -13   65.69    8.70
   6   2 -13   80.29    6.30
   5  -2 -13   10.60    4.70
   5   2 -13    9.60    2.80
   4  -2 -13   17.30    4.90
   4   2 -13   20.20    4.10
   4   2 -13   23.80    3.30
   3  -2 -13   34.20    5.80
   3   2 -13   41.00    4.70
   3   2 -13   40.50    5.90
   2  -2 -13   63.09    8.50
   2   2 -13   78.99    6.30
   2   2 -13   85.99    7.80
   1  -2 -13   19.00    5.10
   1   2 -13    8.10    2.70
   1   2 -13    8.80    3.70
   0  -2 -13   53.59    7.40
   0   2 -13   31.20    3.90
   0   2 -13   33.70    5.30
  -1  -2 -13  303.87   19.10
  -1   2 -13  264.67   18.20
  -2  -2 -13   52.49    7.90
  -2   2 -13   32.00    5.50
  -3  -2 -13  268.17   18.30
  -3   2 -13  265.87   17.90
  -4  -2 -13   86.49    9.60
  -5  -2 -13   97.89   10.40
  -5   2 -13   93.19   10.30
  -6  -2 -13  248.48   17.60
  -6   2 -13  224.68   17.00
  -7  -2 -13  185.08   15.10
  -7   2 -13  177.38   14.60
  -8  -2 -13   84.89   11.50
  -8   2 -13   91.79   11.00
  -9  -2 -13   45.10    8.40
  -9   2 -13   38.70    7.60
  13  -3 -13   41.20    8.50
  12  -3 -13   31.60    7.60
  12   3 -13   23.80    4.70
  11  -3 -13   13.90    6.50
  11   3 -13    6.50    3.80
  10  -3 -13  107.39   12.40
  10   3 -13  126.79    9.30
   9  -3 -13   90.59   10.90
   9   3 -13  100.39    8.30
   8  -3 -13  141.39   12.30
   8   3 -13  103.39    9.00
   7  -3 -13  194.78   15.40
   7   3 -13  191.68   12.60
   6  -3 -13  175.18   14.20
   6   3 -13  171.08   11.60
   5  -3 -13  177.68   14.10
   5   3 -13  183.48   11.90
   4  -3 -13  256.97   17.30
   4   3 -13  219.28   14.70
   3  -3 -13  154.28   12.90
   3   3 -13  167.58   11.00
   2  -3 -13  110.59   11.00
   2   3 -13  137.19    9.20
   1  -3 -13  147.69   12.70
   1   3 -13  155.48   10.60
   1   3 -13  160.18   11.50
   0  -3 -13  193.28   14.00
   0   3 -13  165.38   12.40
   0   3 -13  168.38   11.60
  -1  -3 -13   64.09    9.10
  -1   3 -13   66.59    8.00
  -1   3 -13   67.39    6.60
  -2  -3 -13   48.50    7.40
  -2   3 -13   37.40    4.90
  -2   3 -13   39.70    6.00
  -3  -3 -13   54.89    7.60
  -3   3 -13   39.90    5.10
  -3   3 -13   36.00    6.10
  -4  -3 -13  107.69   11.60
  -4   3 -13  125.79   11.10
  -5  -3 -13   95.59   10.80
  -5   3 -13   76.99    9.90
  -6  -3 -13    0.20    5.50
  -6   3 -13    2.70    5.10
  -7  -3 -13    2.10    5.70
  -7   3 -13    3.30    5.50
  -8  -3 -13   20.60    6.80
  -8   3 -13   15.90    6.30
  -9  -3 -13   49.70    8.70
  11  -4 -13   83.39   12.10
  11   4 -13   77.09    8.30
  10  -4 -13   54.69    9.00
  10   4 -13   47.10    5.90
   9  -4 -13   20.10    6.80
   9   4 -13   29.70    4.70
   8  -4 -13   14.40    6.00
   8   4 -13    8.80    3.70
   7  -4 -13    2.60    5.20
   7   4 -13   -0.80    3.40
   6  -4 -13   88.59   10.90
   6   4 -13   73.79    7.60
   5  -4 -13    3.00    5.10
   5   4 -13    1.40    3.30
   4  -4 -13   52.29    7.90
   4   4 -13   59.69    6.80
   3  -4 -13   34.50    6.70
   3   4 -13   33.50    4.70
   2  -4 -13   35.30    6.80
   2   4 -13   23.40    4.40
   1  -4 -13  165.58   13.30
   1   4 -13  151.98   11.20
   0  -4 -13   27.90    6.40
   0   4 -13   18.60    4.20
  -1  -4 -13    3.30    5.00
  -1   4 -13   12.90    3.90
  -2  -4 -13   46.20    7.50
  -2   4 -13   21.20    4.60
  -2   4 -13   26.20    5.50
  -3  -4 -13  168.58   15.60
  -3   4 -13  215.58   14.90
  -3   4 -13  214.38   13.90
  -4  -4 -13  178.38   15.00
  -4   4 -13  161.18   12.30
  -4   4 -13  163.38   13.50
  -5  -4 -13  152.08   13.80
  -5   4 -13  123.99   10.80
  -5   4 -13  119.39   12.10
  -6  -4 -13   64.59    9.70
  -6   4 -13   72.39    9.00
  -6   4 -13   74.89   10.30
  -7  -4 -13   57.69    9.40
  -7   4 -13   72.39   10.70
  -8  -4 -13   59.09    9.60
   9  -5 -13   96.69   15.20
   9   5 -13   89.99   10.10
   8  -5 -13   43.00    8.40
   8   5 -13   50.49    6.20
   7  -5 -13   76.09   11.60
   7   5 -13   86.19    8.70
   6  -5 -13   63.99    9.50
   6   5 -13   78.19    8.30
   5  -5 -13  145.99   13.90
   5   5 -13  135.69   11.00
   4  -5 -13  149.59   13.50
   4   5 -13  108.99   10.20
   3  -5 -13  117.69   12.80
   3   5 -13  126.59   10.20
   2  -5 -13   80.59   10.90
   2   5 -13   78.99    8.30
   1  -5 -13   19.10    6.50
   1   5 -13   38.60    5.40
   0  -5 -13  138.59   13.10
   0   5 -13  110.39   10.40
  -1  -5 -13   67.89   10.60
  -1   5 -13   75.09    8.50
   1   5  13   87.99    6.20
  -2  -5 -13    5.00    5.80
  -2   5 -13   19.70    4.90
   2   5  13   19.20    3.20
  -3  -5 -13  107.99   12.40
  -3   5 -13  110.49   10.20
  -4  -5 -13   25.70    7.10
  -4   5 -13   14.20    5.10
   4   5  13   18.70    3.60
  -5  -5 -13   48.10    8.60
  -5   5 -13   44.00    7.60
  -5   5 -13   36.90    6.40
   5   5  13   42.70    4.50
  -6  -5 -13   25.50   10.00
  -6   5 -13   18.50    6.60
  -6   5 -13   20.00    5.50
   4  -6 -13    2.70    6.20
   4   6 -13    0.80    4.70
   3  -6 -13    5.50    6.40
   3   6 -13    1.50    4.40
   2  -6 -13    4.50    6.30
   2   6 -13    3.20    4.40
   1  -6 -13   24.20    7.30
   1   6 -13   19.80    5.20
   0  -6 -13   75.39   11.60
   0   6 -13   57.49    7.30
  -1  -6 -13   37.90    8.20
  -1   6 -13   59.79    8.60
  -2  -6 -13   40.30    8.30
   2   6  13   33.80    5.30
  -3  -6 -13   15.50    7.10
   3   6  13    5.60    3.60
  14   0 -14   34.00    5.50
  13   0 -14   21.20    4.70
  12   0 -14   26.50    4.50
  11   0 -14   30.80    4.40
  10   0 -14    4.70    3.20
   9   0 -14   43.10    5.20
   8   0 -14   15.80    4.70
   8   0 -14   14.90    4.50
   7   0 -14  110.49   10.20
   6   0 -14  109.19    9.80
   5   0 -14  406.56   25.20
   4   0 -14  109.19   10.10
   3   0 -14  372.76   23.50
   2   0 -14   48.80    6.60
   1   0 -14   65.49    8.10
   0   0 -14  393.26   24.50
  -1   0 -14   83.69    9.20
  -2   0 -14  377.36   24.00
  -3   0 -14  279.57   19.00
  -4   0 -14  362.16   23.50
  -5   0 -14   18.70    5.60
  -6   0 -14   -1.60    4.80
  -7   0 -14    3.10    5.40
  -8   0 -14   54.79    8.30
  14  -1 -14   84.79    9.10
  14   1 -14   69.99   10.70
  13  -1 -14   28.80    5.10
  13   1 -14   25.90    4.80
  12  -1 -14   44.90    6.70
  12   1 -14   48.90    5.50
  11   1 -14  145.09   10.30
  10  -1 -14   98.69   10.60
  10   1 -14   91.29    7.70
   9  -1 -14  150.68   12.80
   9   1 -14  150.28   10.10
   8  -1 -14  128.79   11.30
   8   1 -14  117.59    8.60
   7  -1 -14   83.99    9.30
   7   1 -14   79.19    6.40
   6  -1 -14   53.69    7.70
   6   1 -14   37.90    5.60
   6   1 -14   33.90    3.90
   5  -1 -14   12.60    4.60
   5   1 -14   21.90    4.60
   5   1 -14   23.00    3.10
   4  -1 -14   17.20    5.00
   4   1 -14   30.30    5.10
   3  -1 -14   23.60    5.40
   3   1 -14   31.00    5.10
   2  -1 -14   14.10    5.00
   2   1 -14   11.90    4.20
   1  -1 -14  126.59   11.10
   1   1 -14  125.69   10.60
   0  -1 -14   82.39    9.40
   0   1 -14   98.79    9.30
  -1  -1 -14   13.90    5.00
  -1   1 -14   22.00    5.00
  -2  -1 -14   25.40    5.50
  -2   1 -14   10.60    4.80
  -3  -1 -14  159.88   12.30
  -3   1 -14  116.69   11.30
  -4  -1 -14  113.29   11.30
  -4   1 -14  112.69   10.70
  -5  -1 -14  159.68   14.20
  -5   1 -14  183.98   14.00
  -6  -1 -14   74.89   10.30
  -6   1 -14   77.49   10.00
  -7  -1 -14   64.79   10.30
  -7   1 -14   60.59    8.50
  -8  -1 -14  114.09   12.40
  -8   1 -14  106.59   12.10
  13   2 -14    7.50    4.10
  12  -2 -14    1.40    5.70
  12   2 -14   -0.80    3.60
  11  -2 -14    0.90    5.50
  11   2 -14    1.40    3.30
  10  -2 -14   24.40    6.20
  10   2 -14   21.80    4.10
   9  -2 -14   87.39   10.60
   9   2 -14   88.19    7.50
   8   2 -14   22.00    3.70
   7  -2 -14   79.39   10.00
   7   2 -14   94.59    7.30
   6  -2 -14  110.69   11.30
   6   2 -14  132.59    8.80
   5  -2 -14  192.98   14.60
   5   2 -14  185.48   12.10
   4  -2 -14   90.69    9.50
   4   2 -14   87.19    7.00
   3  -2 -14  150.08   11.60
   3   2 -14  114.09    8.80
   3   2 -14  121.89   10.20
   2  -2 -14  259.97   18.50
   2   2 -14  284.57   17.70
   2   2 -14  263.57   16.20
   1  -2 -14  215.38   16.70
   1   2 -14  246.78   16.00
   0  -2 -14  138.09   12.20
   0   2 -14  136.29   11.20
  -1  -2 -14  185.28   13.50
  -1   2 -14  138.39   12.10
  -2  -2 -14  215.58   16.40
  -2   2 -14  234.08   15.90
  -3  -2 -14  100.39   11.00
  -3   2 -14  114.19   10.50
  -4  -2 -14   78.39    9.60
  -4   2 -14   61.69    9.00
  -5  -2 -14  113.19   11.80
  -5   2 -14  116.79   11.50
  -6  -2 -14    5.80    5.80
  -6   2 -14    9.80    5.40
  -7  -2 -14    4.90    6.20
  -7   2 -14    9.20    5.70
  -8  -2 -14   38.10    8.10
  12  -3 -14   38.40    8.20
  12   3 -14   33.10    5.80
  11  -3 -14  105.19   12.70
  11   3 -14   88.59    8.70
  10  -3 -14   72.99   11.00
  10   3 -14   70.19    7.50
   9  -3 -14   50.89    8.30
   9   3 -14   63.99    6.80
   8  -3 -14  100.69   11.70
   8   3 -14   97.29    8.30
   7  -3 -14   76.39   10.20
   7   3 -14   63.19    6.80
   6  -3 -14   74.99   10.20
   6   3 -14   78.39    7.30
   5  -3 -14    3.30    4.90
   5   3 -14    3.30    3.10
   4  -3 -14    3.90    4.80
   4   3 -14    4.30    3.10
   3  -3 -14    7.30    4.90
   3   3 -14    0.60    2.80
   2  -3 -14    0.80    4.60
   2   3 -14   -0.80    2.80
   1  -3 -14    9.30    5.10
   1   3 -14    6.20    5.40
   1   3 -14    7.10    3.10
   0  -3 -14   78.89   10.10
   0   3 -14   78.49    7.20
   0   3 -14   80.59    8.60
  -1  -3 -14    9.70    5.40
  -1   3 -14    1.20    3.10
  -1   3 -14    3.60    4.10
  -2  -3 -14   18.60    6.10
  -2   3 -14   22.60    5.50
  -3  -3 -14   47.70    7.90
  -3   3 -14   40.00    6.70
  -4  -3 -14  149.49   14.00
  -4   3 -14  160.98   13.00
  -5  -3 -14   15.90    6.50
  -5   3 -14   18.80    6.00
  -6  -3 -14   37.30    7.60
  -6   3 -14   15.50    6.20
  -7  -3 -14  119.49   13.60
  -7   3 -14  137.59   13.30
  10  -4 -14   23.90    7.50
  10   4 -14   11.70    4.40
   9  -4 -14   10.90    6.70
   9   4 -14   19.10    4.60
   8  -4 -14   41.20    8.00
   8   4 -14   34.90    5.10
   7  -4 -14   64.09    9.30
   7   4 -14   68.49    7.70
   6  -4 -14  108.19   12.80
   6   4 -14  124.79    9.70
   5  -4 -14   41.80    7.80
   5   4 -14   44.10    5.50
   4  -4 -14   97.79   11.00
   4   4 -14   67.49    7.70
   3  -4 -14   83.59   10.70
   3   4 -14   84.19    8.00
   2  -4 -14  226.28   17.30
   2   4 -14  222.28   14.80
   1  -4 -14  136.79   12.60
   1   4 -14  118.39   10.00
   0  -4 -14  199.38   16.50
   0   4 -14  221.08   14.30
  -1  -4 -14   73.09   10.60
  -1   4 -14   88.29    8.30
  -2  -4 -14   17.00    6.40
  -2   4 -14   13.90    4.30
  -2   4 -14   10.50    5.40
  -3  -4 -14   63.59    9.00
  -3   4 -14   50.29    6.30
  -3   4 -14   53.49    8.60
  -4  -4 -14   73.69   12.20
  -4   4 -14  102.69   11.10
  -5  -4 -14   56.09    9.30
  -5   4 -14   50.69    7.90
  -6  -4 -14   45.30    8.90
  -6   4 -14   32.10    7.20
   7  -5 -14   79.39   14.90
   7   5 -14   50.29    6.60
   6  -5 -14   87.39   11.70
   6   5 -14   54.29    6.90
   5  -5 -14   16.60    7.00
   5   5 -14   23.50    5.00
   4  -5 -14    4.30    6.20
   4   5 -14    2.80    4.00
   3  -5 -14   38.30    7.90
   3   5 -14   26.90    5.20
   2  -5 -14    2.10    5.80
   2   5 -14    3.40    4.10
   1  -5 -14   23.00    6.90
   1   5 -14   20.20    4.90
   0  -5 -14    5.50    6.30
   0   5 -14   -0.20    3.90
  -1  -5 -14   11.00    6.40
  -1   5 -14   11.80    4.70
  -2  -5 -14   23.50    7.20
  -2   5 -14   13.20    4.90
  -3  -5 -14   50.79    8.70
  -3   5 -14   34.30    6.00
  -4  -5 -14   12.70    7.10
  -4   5 -14   23.90    5.60
  13   0 -15   26.70    5.10
  12   0 -15   71.19    7.70
   8   0 -15  393.06   25.70
   7   0 -15  311.77   20.70
   6   0 -15   98.89    9.90
   5   0 -15  130.69   11.40
   4   0 -15    8.00    4.60
   3   0 -15   43.40    6.70
   2   0 -15   36.30    6.10
   1   0 -15   62.69    8.50
   0   0 -15   12.00    4.70
  -1   0 -15    6.40    4.70
  -2   0 -15    4.70    4.90
  -3   0 -15   32.70    6.50
  -4   0 -15   39.80    6.90
  -5   0 -15    4.30    5.40
  -6   0 -15   74.79   10.50
  -7   0 -15  108.89   12.80
  13   1 -15   29.60    5.10
  12   1 -15   11.70    4.10
  11   1 -15    3.40    3.50
  10  -1 -15   33.70    6.70
  10   1 -15   27.20    4.20
   9  -1 -15   12.50    5.40
   9   1 -15   10.50    3.30
   8  -1 -15  149.88   12.70
   8   1 -15  130.99    9.50
   7  -1 -15    5.50    4.70
   6  -1 -15   37.20    6.50
   5  -1 -15   22.20    5.60
   5   1 -15   16.90    4.90
   4  -1 -15  125.99   11.40
   4   1 -15  120.09   10.90
   3  -1 -15  236.48   16.60
   3   1 -15  223.08   16.00
   2  -1 -15  176.38   14.70
   2   1 -15  207.48   14.30
   1  -1 -15   82.19   10.20
   1   1 -15   99.89    9.60
   0  -1 -15  118.49   11.00
   0   1 -15   99.79   10.30
  -1  -1 -15   95.89   10.90
  -1   1 -15  123.49   10.90
  -2  -1 -15   30.20    6.20
  -2   1 -15   14.30    5.40
  -3  -1 -15  125.79   11.70
  -3   1 -15  122.59   11.70
  -4  -1 -15  214.68   15.70
  -4   1 -15  184.28   15.20
  -5  -1 -15  227.48   17.90
  -5   1 -15  246.88   17.50
  -6  -1 -15   27.70    7.30
  -6   1 -15   32.70    7.00
  -7  -1 -15    7.60    7.90
  -7   1 -15    6.70    9.40
  12  -2 -15   67.89    9.90
  12   2 -15   82.79    8.10
  11  -2 -15   51.79    8.30
  11   2 -15   51.79    5.70
  10  -2 -15   56.29    8.30
  10   2 -15   51.39    6.60
   9  -2 -15  107.89   11.80
   9   2 -15   88.29    8.00
   8  -2 -15  162.38   14.20
   8   2 -15  157.18   10.80
   7  -2 -15  181.08   15.40
   7   2 -15  208.48   12.80
   6  -2 -15   47.50    7.50
   6   2 -15   43.40    5.60
   5  -2 -15  294.67   19.70
   5   2 -15  264.47   16.80
   4  -2 -15   56.79    8.90
   3  -2 -15   36.20    6.80
   3   2 -15   30.30    5.60
   2  -2 -15    1.80    4.80
   2   2 -15    2.90    4.00
   1  -2 -15   17.10    5.80
   1   2 -15   14.80    4.90
   0  -2 -15    9.50    5.50
   0   2 -15   21.10    5.30
  -1  -2 -15    5.90    5.20
  -1   2 -15    1.00    4.40
  -2  -2 -15   16.20    6.10
  -2   2 -15   24.50    5.70
  -3  -2 -15   21.50    6.20
  -3   2 -15   25.10    6.10
  -4  -2 -15   32.60    7.10
  -4   2 -15   26.40    6.20
  -5  -2 -15   41.40    7.90
  -5   2 -15   44.00    7.50
  -6  -2 -15   19.60    6.80
  -6   2 -15    6.00    5.90
  11  -3 -15   18.70    7.20
  11   3 -15    9.00    4.70
  10  -3 -15   13.10    6.50
  10   3 -15   14.10    4.30
   9  -3 -15   10.20    6.20
   9   3 -15   10.40    3.90
   8  -3 -15    6.00    5.80
   8   3 -15    3.60    3.50
   7  -3 -15   42.90    7.70
   7   3 -15   43.30    5.20
   6  -3 -15   50.79    8.20
   6   3 -15   58.59    6.60
   5  -3 -15   97.89   11.20
   5   3 -15   84.39    7.90
   4  -3 -15   58.99    8.40
   4   3 -15   38.60    5.00
   3  -3 -15   53.29    8.00
   3   3 -15   45.30    5.30
   2  -3 -15   70.69   10.20
   2   3 -15   71.79    7.10
   1  -3 -15   73.99   10.20
   0  -3 -15   85.29   11.20
   0   3 -15   92.89    9.70
  -1  -3 -15  172.78   15.10
  -1   3 -15  175.08   13.70
  -2  -3 -15  232.08   18.20
  -2   3 -15  238.68   16.90
  -3  -3 -15   32.30    7.50
  -3   3 -15   13.20    5.60
  -4  -3 -15   47.10    8.30
  -4   3 -15   29.70    6.80
  -5  -3 -15   74.59   11.30
  -5   3 -15   55.69    8.40
   9   4 -15   30.80    6.40
   8  -4 -15   76.89   12.10
   8   4 -15   79.29    8.20
   7  -4 -15  184.38   17.10
   7   4 -15  215.88   13.90
   6  -4 -15  127.19   13.30
   6   4 -15   89.49    9.20
   5  -4 -15   32.30    7.70
   5   4 -15   47.40    5.70
   4  -4 -15   70.49   10.80
   4   4 -15   57.59    7.50
   3  -4 -15   85.89   11.60
   3   4 -15   81.89    8.10
   2  -4 -15   40.20    7.90
   2   4 -15   35.00    5.20
   1  -4 -15    8.60    5.90
   1   4 -15   13.70    4.20
   0  -4 -15    7.50    6.00
   0   4 -15    3.40    3.80
  -1  -4 -15    2.00    5.80
  -1   4 -15    0.60    3.80
  -2  -4 -15    2.10    6.30
  -3  -4 -15   12.80    7.00
  -3   4 -15   13.70    5.90
  -4  -4 -15    2.10   10.40
  -4   4 -15   -0.20    5.20
   5   5 -15   31.60    6.20
   4   5 -15   37.30    5.80
   3   5 -15   29.40    5.50
   2   5 -15   29.00    5.40
   1   5 -15   66.69    8.50
   0   5 -15   81.69    9.10
  -1   5 -15  119.89   10.70
  -2   5 -15   18.00    5.50
   7   0 -16    6.00    4.90
   6   0 -16    1.10    4.40
   5   0 -16   19.80    5.50
   4   0 -16   32.10    6.40
   3   0 -16   21.80    5.90
   2   0 -16   39.50    7.00
   1   0 -16  177.18   14.20
   0   0 -16  112.49   11.40
  -1   0 -16  139.99   12.60
  -2   0 -16   89.89   10.70
  -3   0 -16   12.00    5.90
  -4   0 -16   86.19   11.20
  -5   0 -16   18.20    6.60
  12   1 -16   10.50    4.30
  11   1 -16   40.20    5.90
   9  -1 -16   85.89   10.90
   8  -1 -16   47.40    7.60
   7  -1 -16  280.77   19.80
   6  -1 -16  120.79   11.90
   5  -1 -16  212.08   16.20
   5   1 -16  210.38   16.00
   4  -1 -16   54.69    8.00
   4   1 -16   76.89    9.30
   3  -1 -16  199.98   16.10
   3   1 -16  213.38   15.60
   2  -1 -16   96.19   10.50
   2   1 -16   63.39    9.40
   1  -1 -16   18.30    6.10
   1   1 -16   29.60    6.10
   0  -1 -16   21.50    6.30
   0   1 -16   25.40    5.90
  -1  -1 -16    1.50    5.20
  -1   1 -16    8.20    5.30
  -2  -1 -16   69.29   10.20
  -2   1 -16   74.29   10.00
  -3  -1 -16   10.50    5.90
  -3   1 -16    7.70    5.40
  -4  -1 -16   18.60    6.40
  -4   1 -16   26.70    6.70
  -5  -1 -16   13.80    6.90
  -5   1 -16   17.90    6.50
  11  -2 -16    4.80    6.10
  11   2 -16    1.70    3.80
  10  -2 -16    4.90    5.80
  10   2 -16   -4.50    3.30
   9  -2 -16   28.40    7.10
   9   2 -16   33.00    4.70
   8  -2 -16    5.40    5.50
   8   2 -16    4.00    3.40
   7  -2 -16    3.80    5.50
   6  -2 -16    3.50    5.30
   5  -2 -16   12.70    5.90
   4  -2 -16   60.49    9.80
   3  -2 -16   64.29    9.90
   2  -2 -16   67.79    9.20
   2   2 -16   66.19    8.80
   1  -2 -16  107.19   11.50
   1   2 -16   81.69    9.80
   0  -2 -16    1.50    5.40
   0   2 -16   12.50    5.30
  -1  -2 -16  188.28   15.90
  -1   2 -16  193.18   15.10
  -2  -2 -16  164.08   15.30
  -2   2 -16  202.58   15.10
  -3  -2 -16  118.89   12.50
  -3   2 -16  107.79   11.80
  -4  -2 -16   65.19    9.10
  -4   2 -16   45.50    7.80
   9  -3 -16   13.10    7.30
   9   3 -16   17.60    4.40
   8  -3 -16   56.59    9.20
   8   3 -16   52.69    6.00
   7  -3 -16   76.49   11.50
   7   3 -16   75.39    7.70
   6  -3 -16  150.38   13.80
   6   3 -16  120.09    9.90
   5  -3 -16   35.40    7.50
   5   3 -16   30.00    4.70
   4  -3 -16  172.48   15.80
   4   3 -16  197.18   13.90
   3  -3 -16   82.89   11.20
   2  -3 -16   67.59   10.70
   1  -3 -16   24.60    6.80
   0  -3 -16   66.09    9.60
  -1  -3 -16   18.00    6.90
  -1   3 -16   14.10    5.70
  -2  -3 -16   16.60    7.00
  -2   3 -16   25.80    6.30
  -3  -3 -16   15.90   11.10
  -3   3 -16    6.30    5.50
  -4   3 -16   12.60    6.20
   7   4 -16   18.90    4.70
   6   4 -16    3.30    4.10
   5   4 -16    8.40    4.20
   4   4 -16   45.30    5.90
   3  -4 -16   23.60    8.10
   3   4 -16   17.10    4.60
   2  -4 -16   36.90   10.20
   2   4 -16   20.50    4.70
   1  -4 -16   42.10   10.70
   6   0 -17  111.19   11.40
   5   0 -17  176.88   14.70
   4   0 -17  144.79   13.20
   3   0 -17   81.99   10.80
   2   0 -17  218.38   16.90
   1   0 -17   90.89   11.00
   0   0 -17  126.59   12.40
  -1   0 -17   32.70    7.10
  -2   0 -17    2.90    5.60
  -3   0 -17    1.40    6.10
   9  -1 -17   23.40    6.80
   8  -1 -17    4.10    5.50
   7  -1 -17   18.00    6.30
   6  -1 -17   26.50    6.70
   5  -1 -17   48.20    7.90
   4  -1 -17    7.90    5.50
   4   1 -17    7.20    5.40
   3  -1 -17   22.80    6.70
   3   1 -17   24.60    6.30
   2  -1 -17   16.30    6.10
   2   1 -17    8.80    5.50
   1  -1 -17   27.90    7.00
   1   1 -17   13.80    5.70
   0  -1 -17   40.60    7.80
   0   1 -17   33.30    6.90
  -1  -1 -17   27.90    7.20
  -1   1 -17   39.70    7.20
  -2  -1 -17    3.30    5.60
  -2   1 -17    6.70    5.80
  -3   1 -17   61.39    9.10
   9  -2 -17   58.29    9.30
   8  -2 -17    7.30    6.00
   7  -2 -17   62.59    9.30
   6  -2 -17  198.68   16.50
   5  -2 -17  123.19   13.20
   4  -2 -17   97.39   11.70
   3  -2 -17   91.39   11.80
   2  -2 -17   86.69   11.70
   1  -2 -17  114.09   13.00
   1   2 -17  120.79   11.80
   0  -2 -17   67.79    9.80
   0   2 -17   70.19   10.10
  -1  -2 -17   34.40    7.90
  -1   2 -17   35.30    7.30
  -2   2 -17    5.90    5.90
  -3   2 -17   63.09   12.90
   8   3 -17   19.10    4.50
   3  -3 -17    5.50    7.80
  -2   3 -17   27.90    6.80
   5   4 -17   43.20    8.50
   6   0 -18    5.30    5.40
   5   0 -18   33.40    7.30
   4   0 -18   78.19   11.10
   3   0 -18   35.90    7.40
   2   0 -18    4.20    5.70
   1   0 -18   26.50    7.20
   0   0 -18    9.60    6.40
   8  -1 -18    8.00    5.90
   7  -1 -18   35.60    7.60
   6  -1 -18   32.40    7.60
   5  -1 -18   73.69   10.90
   4  -1 -18   33.50    7.60
   3  -1 -18  157.48   14.90
   3   1 -18  159.58   14.40
   2  -1 -18  114.99   13.10
   2   1 -18  124.09   12.60
   1  -1 -18   85.89   13.40
   1   1 -18  108.99   11.80
   0   1 -18   38.40    7.70
   1   2 -18   -0.80    6.40
   0   2 -18   23.30    6.70

_computing_structure_solution     'SHELXT 2014/4 (Sheldrick, 2014)'
;
_shelx_hkl_checksum              71928
